# Supplementary material for: Multiomics Analyses of HNF4α Protein Domain Function during Human Pluripotent Stem Cell Differentiation
Source: iScience. 2019 May 24;16:206–17. doi: 10.1016/j.isci.2019.05.028 (PMC6556878; doi:10.1016/j.isci.2019.05.028)
Supplement: Table S1. DEGs, Related to Figure 4 [file mmc2.xlsx]

## Sheet: DEGs
		DBD Mut vs. WT		SUMO Mut vs. WT		DBD Mut vs. SUMO Mut
Gene Symbol	Description	Fold	pValue	Fold	pValue	Fold	pValue
RIPPLY3	ripply transcriptional repressor 3	17.45	1.63e-09	3.04	5.64e-06	5.75	8.2e-08
CNTN3	contactin 3	12.63	3.22e-10	2.78	1.26e-06	4.55	1.71e-08
BMP5	bone morphogenetic protein 5	11.35	2.89e-08	1.32	0.117	8.61	9.55e-08
PCDH17	protocadherin 17	10.5	1.06e-08	2.08	0.00029	5.04	3.58e-07
CDH12	cadherin 12	10.25	3.97e-08	2.67	5.81e-05	3.84	4.41e-06
CXCR4	C-X-C motif chemokine receptor 4	9.41	6.62e-07	2.56	0.000916	3.68	8.85e-05
MECOM	MDS1 and EVI1 complex locus	8.32	2.15e-07	3.5	2.47e-05	2.38	0.000337
RASSF10	Ras association domain family member 10	8.17	1.19e-06	1.83	0.018	4.47	2.33e-05
MEGF10	multiple EGF like domains 10	8.09	7.68e-08	2.22	0.000232	3.65	5.55e-06
DUSP4	dual specificity phosphatase 4	8.02	2.78e-06	1.68	0.0556	4.77	4.28e-05
LRAT	lecithin retinol acyltransferase	7.82	2.19e-07	1.52	0.0307	5.15	1.93e-06
BCO1	beta-carotene oxygenase 1	7.76	1.11e-06	2.22	0.00263	3.5	9e-05
FAM162B	family with sequence similarity 162 member B	7.74	2.88e-07	1.59	0.026	4.88	3.22e-06
FAM3B	family with sequence similarity 3 member B	7.42	3.97e-08	2.26	0.000106	3.29	3.72e-06
DACH2	dachshund family transcription factor 2	7.11	2.2e-08	1.42	0.00753	5.02	1.56e-07
PTGDR	prostaglandin D2 receptor	7.07	9.67e-07	4.01	2.45e-05	1.76	0.0156
MARCH1	membrane associated ring-CH-type finger 1	6.94	8.74e-06	1.44	0.194	4.81	6.86e-05
RFX6	regulatory factor X6	6.73	1.58e-07	1.02	0.942	6.62	1.95e-07
ST8SIA4	ST8 alpha-N-acetyl-neuraminide alpha-2,8-sialyltransferase 4	6.61	2.75e-08	2.08	9.35e-05	3.18	1.93e-06
SGIP1	SH3 domain GRB2 like endophilin interacting protein 1	6.59	1.89e-07	2.16	0.000294	3.05	1.75e-05
CALHM5	calcium homeostasis modulator family member 5	6.36	1.39e-07	1.98	0.000477	3.21	6.33e-06
FAM198B	family with sequence similarity 198 member B	6.32	3.71e-07	2.14	0.000695	2.95	4.82e-05
ALKAL2	ALK and LTK ligand 2	5.87	1.33e-07	1.4	0.0311	4.2	9.65e-07
SCG5	secretogranin V	5.82	0.000558	-1.24	0.646	7.2	0.000302
IGF1	insulin like growth factor 1	5.55	3.65e-08	1.5	0.00401	3.69	4.94e-07
HESX1	HESX homeobox 1	5.49	0.000303	2.15	0.0469	2.55	0.0149
EPHA7	EPH receptor A7	5.47	3.37e-07	1.91	0.00103	2.86	2.48e-05
CD200	CD200 molecule	5.43	3.12e-06	1.99	0.00365	2.72	0.000299
TRPC4	transient receptor potential cation channel subfamily C member 4	5.42	6.58e-09	1.31	0.0123	4.14	3.71e-08
TOGARAM2	TOG array regulator of axonemal microtubules 2	5.35	5.46e-07	1.57	0.0134	3.41	9.73e-06
RTL9	retrotransposon Gag like 9	5.32	2.48e-07	2.76	2.56e-05	1.92	0.000696
CAV2	caveolin 2	5.31	6.67e-07	2.83	4.63e-05	1.88	0.00226
CLVS2	clavesin 2	4.86	2.39e-07	1.53	0.00701	3.17	4.35e-06
MPPED2	metallophosphoesterase domain containing 2	4.84	2.32e-07	1.97	0.000315	2.46	3e-05
NFIB	nuclear factor I B	4.71	5.02e-07	2.03	0.000401	2.32	0.000121
ZFPM2	zinc finger protein, FOG family member 2	4.6	1.2e-08	1.97	1.69e-05	2.33	2.77e-06
ZNF385B	zinc finger protein 385B	4.53	6.06e-07	1.44	0.0269	3.15	7.98e-06
ERBB4	erb-b2 receptor tyrosine kinase 4	4.47	7.34e-09	2.56	8.48e-07	1.74	4.35e-05
ZIC2	Zic family member 2	4.44	0.000361	1.9	0.0634	2.33	0.0185
KITLG	KIT ligand	4.38	8.29e-07	1.73	0.00288	2.53	6.12e-05
SEMA3E	semaphorin 3E	4.38	8.29e-07	-1.23	0.166	5.37	3.84e-07
IRX1	iroquois homeobox 1	4.33	0.00159	1.18	0.703	3.65	0.00453
NTS	neurotensin	4.33	0.000747	15.44	6.28e-06	-3.57	0.00212
COL4A4	collagen type IV alpha 4 chain	4.31	4.06e-09	1.02	0.796	4.21	5.2e-09
BCL11A	B-cell CLL/lymphoma 11A	4.29	4.75e-08	1.65	0.000466	2.61	2.25e-06
CRABP1	cellular retinoic acid binding protein 1	4.28	0.0319	-1.76	0.414	7.54	0.00694
NPY1R	neuropeptide Y receptor Y1	4.1	0.0002	2.57	0.00438	1.6	0.125
CDCA7L	cell division cycle associated 7 like	4.03	0.0142	4.65	0.0107	-1.15	0.828
PPP1R3C	protein phosphatase 1 regulatory subunit 3C	4.01	5.4e-08	1.62	0.00049	2.47	2.83e-06
BCHE	butyrylcholinesterase	4	8.32e-10	2.03	4.71e-07	1.97	4.06e-07
PPP2R2B	protein phosphatase 2 regulatory subunit Bbeta	3.99	2.87e-05	2.03	0.00493	1.97	0.00742
HLA-DPB1	major histocompatibility complex, class II, DP beta 1	3.96	1.29e-06	1.17	0.338	3.39	4.94e-06
PCDH8	protocadherin 8	3.78	0.0107	1.38	0.535	2.74	0.0523
MOXD1	monooxygenase DBH like 1	3.74	4.16e-08	1.5	0.000861	2.49	1.3e-06
FOXA1	forkhead box A1	3.72	2.22e-06	-1.07	0.717	3.97	2.21e-06
ELAVL2	ELAV like RNA binding protein 2	3.68	2e-07	1.69	0.000419	2.17	1.88e-05
SLC16A14	solute carrier family 16 member 14	3.66	2.57e-07	2.92	2.1e-06	1.26	0.0767
MAP3K21	mitogen-activated protein kinase kinase kinase 21	3.65	1.34e-08	2.55	4.46e-07	1.43	0.000676
IGFBP6	insulin like growth factor binding protein 6	3.61	6.67e-07	-1.08	0.597	3.91	5.74e-07
CAV1	caveolin 1	3.6	3.75e-07	2.03	8.45e-05	1.78	0.00038
CADPS2	calcium dependent secretion activator 2	3.59	6.08e-06	1.61	0.0119	2.23	0.000409
COL19A1	collagen type XIX alpha 1 chain	3.58	1.26e-05	1.64	0.014	2.19	0.000838
NTN4	netrin 4	3.57	1.39e-06	2.85	1.07e-05	1.25	0.145
ADGRG2	adhesion G protein-coupled receptor G2	3.56	5.46e-07	1.77	0.000525	2.01	9.69e-05
SOX17	SRY-box 17	3.55	3.85e-05	1.29	0.257	2.76	0.000286
CADM1	cell adhesion molecule 1	3.54	9.18e-09	1.87	6.19e-06	1.9	3.97e-06
DCDC2	doublecortin domain containing 2	3.54	3.87e-08	1.39	0.00284	2.54	6.18e-07
LRRC32	leucine rich repeat containing 32	3.51	1.59e-05	1.37	0.114	2.56	0.000169
HLA-DPA1	major histocompatibility complex, class II, DP alpha 1	3.5	8.29e-07	1.29	0.0759	2.72	6.84e-06
CUX2	cut like homeobox 2	3.49	0.000155	1.13	0.649	3.09	0.000448
KCNS3	potassium voltage-gated channel modifier subfamily S member 3	3.47	0.00292	2.02	0.0711	1.72	0.169
RYR3	ryanodine receptor 3	3.47	9.13e-05	1.58	0.0559	2.2	0.00312
KLF5	Kruppel like factor 5	3.46	8.46e-07	1.72	0.000996	2.02	0.000144
RGS17	regulator of G protein signaling 17	3.42	2.8e-05	1.64	0.021	2.09	0.00191
TMEM255A	transmembrane protein 255A	3.42	1.01e-06	-1.26	0.0993	4.31	3.55e-07
MNX1	motor neuron and pancreas homeobox 1	3.39	3.18e-06	1.93	0.000622	1.76	0.00209
EOMES	eomesodermin	3.37	0.0102	8.76	0.000253	-2.6	0.0438
NRXN1	neurexin 1	3.34	4.45e-06	2.19	0.000206	1.52	0.0155
CYP1B1	cytochrome P450 family 1 subfamily B member 1	3.3	5.13e-08	2.27	2.07e-06	1.45	0.000861
OCA2	OCA2 melanosomal transmembrane protein	3.3	2.15e-07	-1.06	0.631	3.48	1.87e-07
PPEF1	protein phosphatase with EF-hand domain 1	3.3	1.89e-05	2.07	0.00101	1.59	0.0172
VSTM2A	V-set and transmembrane domain containing 2A	3.3	0.000391	2.63	0.00198	1.25	0.422
SLCO5A1	solute carrier organic anion transporter family member 5A1	3.29	2.33e-07	1.65	0.000362	1.99	3.07e-05
TMEM158	transmembrane protein 158 (gene/pseudogene)	3.27	5.99e-06	-1.28	0.136	4.19	1.74e-06
DMRT2	doublesex and mab-3 related transcription factor 2	3.25	1.92e-07	-1.02	0.892	3.3	2.11e-07
CSPP1	centrosome and spindle pole associated protein 1	3.24	3.04e-08	1.85	1.13e-05	1.75	2.04e-05
PLPP2	phospholipid phosphatase 2	3.22	0.000741	1.44	0.213	2.24	0.0106
TMEM132D	transmembrane protein 132D	3.21	3.96e-05	1.41	0.0802	2.27	0.000882
SLC35F4	solute carrier family 35 member F4	3.19	3.21e-06	1.03	0.851	3.09	5.02e-06
VEPH1	ventricular zone expressed PH domain containing 1	3.19	3.37e-07	1.49	0.00224	2.14	1.72e-05
SGPP2	sphingosine-1-phosphate phosphatase 2	3.18	2.87e-06	-1.32	0.0544	4.2	6.19e-07
MEX3B	mex-3 RNA binding family member B	3.16	1.03e-06	1.01	0.968	3.14	1.56e-06
FAR2	fatty acyl-CoA reductase 2	3.14	1.66e-06	1.95	0.000207	1.61	0.00247
LOC105369957	-	3.07	3.06e-06	1.38	0.029	2.22	6.44e-05
NOG	noggin	3.07	3.7e-05	1.47	0.0501	2.09	0.00121
COL4A6	collagen type IV alpha 6 chain	3.06	2.57e-07	1.25	0.045	2.44	2.8e-06
RELN	reelin	3.06	1.17e-06	1.11	0.42	2.75	3.64e-06
CCDC198	coiled-coil domain containing 198	3.05	8.92e-08	1.43	0.000731	2.13	2.8e-06
ST6GALNAC3	ST6 N-acetylgalactosaminide alpha-2,6-sialyltransferase 3	3.05	1.38e-05	2.54	7.7e-05	1.2	0.302
FAM201A	family with sequence similarity 201 member A	3.03	0.000306	1.77	0.0206	1.71	0.0359
GLIS3	GLIS family zinc finger 3	3.03	0.000267	2.21	0.00344	1.37	0.188
SOSTDC1	sclerostin domain containing 1	3.03	0.00106	1.2	0.562	2.54	0.00383
KLHL4	kelch like family member 4	3	3.12e-06	1.62	0.00261	1.86	0.000457
ANGPT1	angiopoietin 1	2.99	2.57e-05	3.19	2.11e-05	-1.07	0.754
SLC24A2	solute carrier family 24 member 2	2.98	9.4e-06	1.22	0.204	2.44	6.19e-05
THSD7A	thrombospondin type 1 domain containing 7A	2.96	2.28e-07	1.8	5.6e-05	1.65	0.000171
ANK2	ankyrin 2	2.95	8.91e-08	1.93	7.89e-06	1.52	0.000285
FAM46C	family with sequence similarity 46 member C	2.94	1.9e-07	1.12	0.247	2.63	5.74e-07
NETO2	neuropilin and tolloid like 2	2.94	1.42e-07	2.24	2.49e-06	1.31	0.0101
USP44	ubiquitin specific peptidase 44	2.94	0.0752	3.05	0.0813	-1.04	0.965
SP5	Sp5 transcription factor	2.92	0.00301	1.89	0.0554	1.55	0.195
AMIGO2	adhesion molecule with Ig like domain 2	2.89	1.51e-06	3.66	5.67e-07	-1.27	0.0621
PMCH	pro-melanin concentrating hormone	2.89	6.78e-05	2.37	0.000375	1.22	0.315
MID2	midline 2	2.88	3.81e-08	1.52	0.00012	1.9	3.4e-06
PCDH19	protocadherin 19	2.88	0.000471	1.04	0.903	2.78	0.00082
PLEKHG1	pleckstrin homology and RhoGEF domain containing G1	2.87	6.97e-05	1.56	0.0267	1.83	0.00486
NRCAM	neuronal cell adhesion molecule	2.85	1.06e-08	1.9	1.33e-06	1.5	4.15e-05
RETREG1	reticulophagy regulator 1	2.85	1.88e-06	2.08	5.74e-05	1.37	0.0185
GALP	galanin like peptide	2.83	0.00174	-1.05	0.882	2.97	0.00151
PCDH10	protocadherin 10	2.83	2.22e-07	2.41	1.7e-06	1.17	0.104
ESRRG	estrogen related receptor gamma	2.79	4.6e-05	1.61	0.0139	1.74	0.00556
ZCCHC18	zinc finger CCHC-type containing 18	2.78	0.000255	-1.3	0.23	3.62	4.68e-05
LINC00673	long intergenic non-protein coding RNA 673	2.75	9.43e-06	1.8	0.000887	1.53	0.00606
GREM1	gremlin 1, DAN family BMP antagonist	2.72	0.00207	-1.07	0.845	2.91	0.00175
SNAP91	synaptosome associated protein 91	2.71	7.07e-06	-1.16	0.285	3.15	2.8e-06
SLITRK5	SLIT and NTRK like family member 5	2.7	0.000564	-1.03	0.931	2.77	0.000545
TNFRSF19	TNF receptor superfamily member 19	2.7	7.8e-05	-1.06	0.8	2.85	6.63e-05
COL4A3	collagen type IV alpha 3 chain	2.69	1.34e-08	1.08	0.249	2.49	3.71e-08
GJA4	gap junction protein alpha 4	2.69	0.000528	3.34	0.000133	-1.24	0.375
RGS5	regulator of G protein signaling 5	2.69	1.66e-05	2.53	3.91e-05	1.06	0.725
GNG11	G protein subunit gamma 11	2.68	5.86e-06	3.47	1.51e-06	-1.3	0.0607
ZIC3	Zic family member 3	2.67	0.0767	5.6	0.00613	-2.1	0.213
GPR55	G protein-coupled receptor 55	2.66	9.94e-06	1.08	0.603	2.46	2.71e-05
BMPR1B	bone morphogenetic protein receptor type 1B	2.64	1.39e-07	1.21	0.0221	2.17	1.11e-06
COL4A1	collagen type IV alpha 1 chain	2.64	5.43e-06	2.01	0.000123	1.32	0.0414
DDIT4L	DNA damage inducible transcript 4 like	2.64	1.14e-05	1.16	0.309	2.27	5.56e-05
ITIH5	inter-alpha-trypsin inhibitor heavy chain family member 5	2.63	3.56e-05	1.72	0.00316	1.53	0.0138
LOC105377329	-	2.62	9.83e-05	5.96	9.64e-07	-2.27	0.000276
GPX2	glutathione peroxidase 2	2.61	5.23e-05	2.21	0.000303	1.18	0.335
FST	follistatin	2.6	0.000152	-1.01	0.959	2.63	0.000154
ITM2A	integral membrane protein 2A	2.6	1.62e-05	3.86	1.55e-06	-1.48	0.0133
MGARP	mitochondria localized glutamic acid rich protein	2.6	1.33e-06	1.79	0.000109	1.45	0.00367
PDE4B	phosphodiesterase 4B	2.6	0.00027	2.69	0.000253	-1.03	0.898
SMAD9	SMAD family member 9	2.6	0.000115	1.2	0.363	2.17	0.000833
TPPP3	tubulin polymerization promoting protein family member 3	2.6	2.96e-06	1.33	0.0261	1.96	8.36e-05
CHST9	carbohydrate sulfotransferase 9	2.59	2.37e-06	2.86	1.76e-06	-1.1	0.413
LOC101929210	-	2.59	8.72e-05	1.38	0.0567	1.87	0.00234
HABP2	hyaluronan binding protein 2	2.57	0.000107	1.99	0.00144	1.29	0.164
UNC5D	unc-5 netrin receptor D	2.56	0.00583	1.3	0.426	1.96	0.0438
LGI1	leucine rich glioma inactivated 1	2.55	0.00274	1.01	0.967	2.51	0.00386
LY6H	lymphocyte antigen 6 family member H	2.55	3.56e-05	1.06	0.726	2.39	8.16e-05
MCTP1	multiple C2 and transmembrane domain containing 1	2.54	1.7e-06	1.21	0.0968	2.1	1.44e-05
ADGRL3	adhesion G protein-coupled receptor L3	2.5	5.46e-06	1.47	0.00534	1.7	0.000606
KCNJ16	potassium voltage-gated channel subfamily J member 16	2.5	3.58e-05	2.28	0.000101	1.09	0.587
LGI2	leucine rich repeat LGI family member 2	2.5	6.76e-06	1.83	0.000262	1.37	0.0209
MFF	mitochondrial fission factor	2.5	4.15e-09	1.95	1.66e-07	1.28	0.000294
S1PR1	sphingosine-1-phosphate receptor 1	2.5	0.000128	1.27	0.173	1.96	0.00145
DGKK	diacylglycerol kinase kappa	2.49	1.71e-05	2.38	3.55e-05	1.04	0.787
JAKMIP2	janus kinase and microtubule interacting protein 2	2.49	0.000257	1.24	0.287	2.01	0.00256
ITGB8	integrin subunit beta 8	2.46	4.61e-07	1.55	0.000256	1.59	0.000163
LOC101927482	-	2.45	1.36e-05	-1.19	0.19	2.92	3.64e-06
LPAR6	lysophosphatidic acid receptor 6	2.45	0.00546	2.26	0.00991	1.08	0.817
SPON2	spondin 2	2.45	0.000472	1.6	0.0319	1.53	0.0462
LOC107984428	-	2.44	2.92e-06	1.62	0.000437	1.51	0.00207
COL11A1	collagen type XI alpha 1 chain	2.43	1.19e-06	1.09	0.413	2.23	3.72e-06
TMEM246	transmembrane protein 246	2.43	9.18e-09	2.08	1.37e-07	1.17	0.0118
ITGA2	integrin subunit alpha 2	2.42	2.98e-05	-1.19	0.247	2.87	8.04e-06
THSD7B	thrombospondin type 1 domain containing 7B	2.42	0.000132	1.09	0.648	2.21	0.000387
CFTR	cystic fibrosis transmembrane conductance regulator	2.41	0.000203	1.7	0.00734	1.42	0.0651
CSMD3	CUB and Sushi multiple domains 3	2.41	0.000435	1.32	0.149	1.82	0.00746
PDPN	podoplanin	2.41	0.00745	1.44	0.251	1.68	0.103
IQCK	IQ motif containing K	2.4	2.89e-07	1.67	3.98e-05	1.44	0.000531
FAM171A1	family with sequence similarity 171 member A1	2.39	3.97e-08	1.25	0.00361	1.91	5.13e-07
FRMD4B	FERM domain containing 4B	2.39	0.000115	1.85	0.00177	1.29	0.129
PALD1	phosphatase domain containing, paladin 1	2.39	2.16e-06	2	2.27e-05	1.2	0.102
CNKSR2	connector enhancer of kinase suppressor of Ras 2	2.38	6.06e-07	1.02	0.887	2.34	8.98e-07
PTPRZ1	protein tyrosine phosphatase, receptor type Z1	2.38	0.014	4.39	0.000435	-1.84	0.0741
DMTN	dematin actin binding protein	2.37	1.22e-05	1.68	0.000815	1.41	0.0141
MAPK10	mitogen-activated protein kinase 10	2.37	7.75e-07	1.63	0.00012	1.45	0.000996
CDH13	cadherin 13	2.36	3.61e-05	-1.08	0.642	2.55	1.84e-05
FZD4	frizzled class receptor 4	2.36	3.03e-05	1.65	0.00241	1.43	0.0192
MN1	MN1 proto-oncogene, transcriptional regulator	2.36	0.00582	1.15	0.65	2.04	0.0201
SLC13A3	solute carrier family 13 member 3	2.36	3.75e-07	1.17	0.0749	2.02	2.96e-06
FBN1	fibrillin 1	2.35	7.34e-09	1.33	0.000117	1.77	3.31e-07
NAV3	neuron navigator 3	2.35	6.02e-07	1.08	0.399	2.18	1.78e-06
ABCC4	ATP binding cassette subfamily C member 4	2.34	3.12e-06	2.08	1.85e-05	1.12	0.305
CSRNP3	cysteine and serine rich nuclear protein 3	2.33	9.81e-07	1.34	0.00468	1.73	5.05e-05
GRB14	growth factor receptor bound protein 14	2.33	9.48e-08	2.03	8.49e-07	1.15	0.0589
CYP2U1	cytochrome P450 family 2 subfamily U member 1	2.32	1.33e-07	1.69	1.16e-05	1.37	0.00064
CARD6	caspase recruitment domain family member 6	2.31	4.31e-05	1.35	0.0462	1.71	0.00138
GPM6A	glycoprotein M6A	2.31	0.000666	-1.21	0.354	2.8	0.000168
MAP2	microtubule associated protein 2	2.31	0.00113	1.07	0.781	2.16	0.00262
OLFML2A	olfactomedin like 2A	2.31	2.62e-06	1.08	0.486	2.14	7.36e-06
PLEKHB1	pleckstrin homology domain containing B1	2.31	0.00112	1.17	0.502	1.98	0.00523
PLP1	proteolipid protein 1	2.31	0.127	2.82	0.0732	-1.22	0.756
LOC643201	-	2.3	0.000529	-1.04	0.874	2.39	0.000444
LONRF2	LON peptidase N-terminal domain and ring finger 2	2.3	0.00321	1.74	0.0371	1.33	0.282
FGFBP1	fibroblast growth factor binding protein 1	2.29	0.000558	2.39	0.000473	-1.04	0.868
TM6SF1	transmembrane 6 superfamily member 1	2.29	0.000166	1.66	0.00598	1.38	0.0677
HLA-DOA	major histocompatibility complex, class II, DO alpha	2.28	0.000236	-1.04	0.855	2.37	0.000215
RBP1	retinol binding protein 1	2.28	0.000142	1.54	0.0129	1.48	0.0268
SOX11	SRY-box 11	2.28	0.0518	-1.69	0.231	3.86	0.00479
SYT14	synaptotagmin 14	2.26	0.000533	1.55	0.0309	1.46	0.0621
AKAP12	A-kinase anchoring protein 12	2.25	8.92e-08	1.99	6.7e-07	1.13	0.0745
COL3A1	collagen type III alpha 1 chain	2.25	0.00769	1.55	0.13	1.45	0.197
PMAIP1	phorbol-12-myristate-13-acetate-induced protein 1	2.25	0.0945	11.29	0.000224	-5.02	0.00401
SNRK-AS1	SNRK antisense RNA 1	2.25	0.000231	1.36	0.0778	1.65	0.00746
DTNA	dystrobrevin alpha	2.24	2.78e-06	1.43	0.00168	1.57	0.000461
ANTXR1	anthrax toxin receptor 1	2.23	7.2e-05	1.08	0.658	2.07	0.000207
LRRC49	leucine rich repeat containing 49	2.23	0.00203	1.17	0.514	1.9	0.0108
PAPSS1	3'-phosphoadenosine 5'-phosphosulfate synthase 1	2.22	8.32e-10	1.22	0.000109	1.81	1.06e-08
TBC1D8	TBC1 domain family member 8	2.22	3.78e-07	1.93	3.44e-06	1.15	0.0926
TDO2	tryptophan 2,3-dioxygenase	2.21	0.00584	1.76	0.0378	1.25	0.41
MT1F	metallothionein 1F	2.2	0.00189	2.07	0.00271	1.06	0.819
RAB9B	RAB9B, member RAS oncogene family	2.2	6.92e-06	1.11	0.346	1.98	3.11e-05
PAMR1	peptidase domain containing associated with muscle regeneration 1	2.19	7.57e-06	1.54	0.00102	1.42	0.00483
RAI2	retinoic acid induced 2	2.19	0.000134	-1.13	0.446	2.49	4.86e-05
RGMB	repulsive guidance molecule family member b	2.19	4.18e-08	1.21	0.00466	1.81	6.07e-07
RNF150	ring finger protein 150	2.19	1.08e-07	1.52	2.81e-05	1.44	7.71e-05
STK33	serine/threonine kinase 33	2.19	2.83e-07	1.27	0.00409	1.72	8.61e-06
KHDRBS2	KH RNA binding domain containing, signal transduction associated 2	2.18	6.88e-05	1.88	0.000439	1.16	0.326
DCHS1	dachsous cadherin-related 1	2.17	1.45e-07	1.13	0.09	1.93	7.32e-07
FAM13C	family with sequence similarity 13 member C	2.16	4.18e-05	2.44	1.61e-05	-1.13	0.358
LRRC4C	leucine rich repeat containing 4C	2.16	3.51e-06	1.52	0.000605	1.42	0.0025
DDX10	DEAD-box helicase 10	2.15	7.92e-06	1.56	0.00087	1.38	0.00918
PLSCR4	phospholipid scramblase 4	2.15	7.24e-07	1.43	0.000546	1.51	0.0002
RAPGEF5	Rap guanine nucleotide exchange factor 5	2.15	0.000244	1.77	0.00215	1.21	0.249
RTN1	reticulon 1	2.15	1.24e-06	1.77	2.06e-05	1.21	0.036
TMSB15A	thymosin beta 15a	2.15	0.16	1.29	0.697	1.67	0.39
CLK1	CDC like kinase 1	2.14	2.28e-05	1.03	0.861	2.09	4.07e-05
FAM122C	family with sequence similarity 122C	2.14	3.54e-05	1.19	0.184	1.8	0.000344
HHIP-AS1	HHIP antisense RNA 1	2.14	4.15e-06	-1.21	0.0678	2.58	8.68e-07
UCHL1	ubiquitin C-terminal hydrolase L1	2.14	7.31e-06	1.39	0.00549	1.54	0.000983
MEOX1	mesenchyme homeobox 1	2.13	0.00342	-1.5	0.0745	3.18	0.000182
NXT2	nuclear transport factor 2 like export factor 2	2.13	0.000289	1.58	0.0105	1.35	0.0748
SLC28A3	solute carrier family 28 member 3	2.13	6.8e-07	1.27	0.00582	1.67	2.43e-05
KCNT2	potassium sodium-activated channel subfamily T member 2	2.12	0.0101	-1.19	0.56	2.51	0.00366
PRTFDC1	phosphoribosyl transferase domain containing 1	2.12	4.24e-06	1.79	5.08e-05	1.18	0.112
CLDN10	claudin 10	2.11	0.238	3.67	0.0585	-1.74	0.426
ADGRG6	adhesion G protein-coupled receptor G6	2.1	1.59e-05	2.58	3.3e-06	-1.23	0.084
B3GLCT	beta 3-glucosyltransferase	2.1	8.35e-07	1.53	0.000137	1.38	0.00116
COCH	cochlin	2.1	0.0176	3.12	0.00155	-1.49	0.203
CTSC	cathepsin C	2.1	0.000772	1.59	0.0174	1.33	0.139
FSIP2	fibrous sheath interacting protein 2	2.1	0.000108	1.14	0.373	1.84	0.000567
LOC101929759	-	2.1	1.23e-06	1.27	0.00849	1.66	4.62e-05
RBM20	RNA binding motif protein 20	2.1	1.98e-05	2.09	2.61e-05	1	0.99
TCEAL2	transcription elongation factor A like 2	2.1	0.00639	1.21	0.479	1.73	0.0417
VWA5A	von Willebrand factor A domain containing 5A	2.1	7.93e-05	-1.15	0.315	2.42	2.2e-05
DENND2C	DENN domain containing 2C	2.09	0.000787	1.59	0.0176	1.31	0.155
HPGD	15-hydroxyprostaglandin dehydrogenase	2.09	0.00612	5.09	2.08e-05	-2.43	0.00218
NTNG1	netrin G1	2.09	6.9e-07	1.43	0.000297	1.46	0.000229
SH3GL2	SH3 domain containing GRB2 like 2, endophilin A1	2.09	0.000186	1.77	0.00135	1.18	0.302
SMKR1	small lysine rich protein 1	2.09	0.000187	1.29	0.0988	1.62	0.00446
NUDT4	nudix hydrolase 4	2.08	7.92e-07	1.2	0.0251	1.73	1.09e-05
RFX2	regulatory factor X2	2.08	0.000128	1.14	0.38	1.83	0.000694
CHRNA5	cholinergic receptor nicotinic alpha 5 subunit	2.07	0.00282	1.64	0.0283	1.26	0.299
CPN1	carboxypeptidase N subunit 1	2.07	0.00338	1.57	0.0497	1.33	0.213
EML6	echinoderm microtubule associated protein like 6	2.07	0.000244	2.01	0.000386	1.03	0.877
LOC102725148	-	2.07	0.000481	2.73	3.91e-05	-1.32	0.102
MLLT3	MLLT3, super elongation complex subunit	2.07	0.0034	-1.32	0.218	2.73	0.000404
NEFL	neurofilament light	2.07	0.0275	1.56	0.182	1.33	0.413
NPFFR2	neuropeptide FF receptor 2	2.07	0.0245	2.66	0.00523	-1.28	0.454
PELI1	pellino E3 ubiquitin protein ligase 1	2.07	0.00257	1.47	0.0739	1.4	0.123
PRSS35	protease, serine 35	2.07	0.000356	1.47	0.0254	1.41	0.0438
ST3GAL5	ST3 beta-galactoside alpha-2,3-sialyltransferase 5	2.07	0.000141	1.79	0.000931	1.16	0.324
ARHGAP21	Rho GTPase activating protein 21	2.06	0.000389	-1.35	0.0729	2.78	2.64e-05
C1orf54	chromosome 1 open reading frame 54	2.06	0.0157	-1.3	0.389	2.68	0.00349
CCDC160	coiled-coil domain containing 160	2.06	0.000151	1.56	0.00561	1.32	0.0598
CCNE2	cyclin E2	2.06	0.0677	2.15	0.0633	-1.05	0.929
CDH6	cadherin 6	2.06	0.000794	1.84	0.00285	1.12	0.553
IRX5	iroquois homeobox 5	2.06	0.00128	-2.25	0.000565	4.65	3.25e-06
STAG3	stromal antigen 3	2.06	0.00573	1.34	0.235	1.54	0.083
TTC29	tetratricopeptide repeat domain 29	2.06	0.00222	1.05	0.822	1.96	0.00478
DIRAS3	DIRAS family GTPase 3	2.05	0.00024	-1.39	0.0361	2.85	1.2e-05
SLC13A4	solute carrier family 13 member 4	2.05	0.00172	-1.49	0.0493	3.06	7.09e-05
TRIM2	tripartite motif containing 2	2.05	4.61e-09	1.47	1.76e-06	1.39	4.34e-06
TSPAN5	tetraspanin 5	2.05	2.32e-06	1.45	0.000692	1.41	0.00112
ZNF572	zinc finger protein 572	2.05	0.000161	2.24	8.69e-05	-1.09	0.59
APLNR	apelin receptor	2.04	0.0075	8.27	3.16e-06	-4.06	6.59e-05
ATP13A4	ATPase 13A4	2.04	2.45e-07	1.11	0.106	1.83	1.3e-06
BMP6	bone morphogenetic protein 6	2.04	0.00249	2.51	0.000455	-1.23	0.336
LGR5	leucine rich repeat containing G protein-coupled receptor 5	2.04	0.00601	1.72	0.0289	1.18	0.51
NLGN1	neuroligin 1	2.04	6.32e-05	2.48	1.07e-05	-1.22	0.138
ASXL3	additional sex combs like 3, transcriptional regulator	2.03	2.25e-05	1.15	0.23	1.77	0.00017
CAND2	cullin associated and neddylation dissociated 2 (putative)	2.03	0.00107	1.11	0.58	1.82	0.00412
CHRDL1	chordin like 1	2.03	0.00182	1.42	0.0837	1.43	0.0765
ALPL	alkaline phosphatase, liver/bone/kidney	2.02	0.000254	-1.5	0.0126	3.02	7.02e-06
MUM1L1	MUM1 like 1	2.02	0.00115	1.77	0.00502	1.14	0.502
NEDD4L	neural precursor cell expressed, developmentally down-regulated 4-like, E3 ubiquitin protein ligase	2.02	2.07e-07	1.44	7.63e-05	1.41	0.000118
PROM1	prominin 1	2.02	0.000611	2.44	0.000125	-1.21	0.282
APLP1	amyloid beta precursor like protein 1	2.01	1.99e-05	1.01	0.92	1.98	3.33e-05
GCNT2	glucosaminyl (N-acetyl) transferase 2, I-branching enzyme (I blood group)	2.01	2.73e-05	1.77	0.000189	1.14	0.295
GPM6B	glycoprotein M6B	2.01	0.0503	2.03	0.0555	-1.01	0.986
GPR160	G protein-coupled receptor 160	2.01	5.09e-07	2.05	8.42e-07	-1.02	0.81
KIAA1456	KIAA1456	2.01	4.57e-05	-1.06	0.654	2.14	2.58e-05
PPP1R3B	protein phosphatase 1 regulatory subunit 3B	2.01	2.8e-06	1.34	0.00335	1.51	0.000302
CLCN4	chloride voltage-gated channel 4	2	2.33e-07	1.42	8.59e-05	1.41	0.000114
LRRN2	leucine rich repeat neuronal 2	2	4.99e-05	1.64	0.000886	1.22	0.111
XK	X-linked Kx blood group	2	3.59e-05	2.75	2.11e-06	-1.37	0.0122
AMD1	adenosylmethionine decarboxylase 1	1.99	6.65e-08	1.87	3.18e-07	1.06	0.308
GLT1D1	glycosyltransferase 1 domain containing 1	1.99	5.76e-05	1.3	0.0383	1.53	0.00264
HLTF	helicase like transcription factor	1.99	9.33e-05	2.15	4.88e-05	-1.08	0.579
NMU	neuromedin U	1.99	0.246	3.07	0.0761	-1.55	0.516
SLC44A3	solute carrier family 44 member 3	1.99	1.55e-06	1.15	0.0989	1.73	1.41e-05
TEX15	testis expressed 15, meiosis and synapsis associated	1.99	0.000654	1.46	0.0262	1.36	0.082
BICD1	BICD cargo adaptor 1	1.98	1.29e-06	1.4	0.000615	1.42	0.000406
CDH5	cadherin 5	1.98	0.000529	2.1	0.00031	-1.06	0.725
SHISA6	shisa family member 6	1.98	0.000488	2.16	0.000225	-1.09	0.628
GNG2	G protein subunit gamma 2	1.97	7.15e-05	1.36	0.0209	1.46	0.00659
GYPC	glycophorin C (Gerbich blood group)	1.97	2.37e-05	1.49	0.00162	1.32	0.0187
KLF9	Kruppel like factor 9	1.97	0.00129	1.73	0.0058	1.14	0.479
SPOCK1	SPARC/osteonectin, cwcv and kazal like domains proteoglycan 1	1.97	8.31e-05	1.43	0.00879	1.38	0.0194
CCND2	cyclin D2	1.96	0.000307	2.08	0.000185	-1.06	0.709
COL18A1	collagen type XVIII alpha 1 chain	1.96	7.16e-05	-1.05	0.704	2.07	4.08e-05
SSBP3	single stranded DNA binding protein 3	1.96	5.15e-06	1.18	0.0754	1.66	5.15e-05
DSG2-AS1	DSG2 antisense RNA 1	1.95	0.00128	1.32	0.125	1.48	0.033
ESRG	embryonic stem cell related (non-protein coding)	1.95	0.418	12.42	0.00695	-6.37	0.0409
GAL3ST4	galactose-3-O-sulfotransferase 4	1.95	3.9e-05	1.6	0.000777	1.22	0.0914
PRKAR2B	protein kinase cAMP-dependent type II regulatory subunit beta	1.95	0.0798	1.33	0.502	1.48	0.345
RNF175	ring finger protein 175	1.95	0.00383	1.55	0.0444	1.26	0.298
SLC25A53	solute carrier family 25 member 53	1.95	8.41e-06	-1.03	0.755	2.02	5.82e-06
COL23A1	collagen type XXIII alpha 1 chain	1.94	0.000475	1.53	0.0105	1.27	0.13
FRZB	frizzled-related protein	1.94	0.000384	2.71	1.7e-05	-1.4	0.0339
LIX1	limb and CNS expressed 1	1.94	0.0017	1.14	0.513	1.71	0.00847
PMEPA1	prostate transmembrane protein, androgen induced 1	1.94	7.75e-05	1.8	0.000257	1.08	0.559
DNER	delta/notch like EGF repeat containing	1.93	0.00132	1.22	0.267	1.58	0.0155
FZD8	frizzled class receptor 8	1.93	1.92e-07	1.54	9.38e-06	1.25	0.00155
LMBRD2	LMBR1 domain containing 2	1.93	0.000208	1.41	0.0187	1.38	0.0286
PABPC5	poly(A) binding protein cytoplasmic 5	1.93	0.0113	1.03	0.92	1.87	0.019
PFKFB3	6-phosphofructo-2-kinase/fructose-2,6-biphosphatase 3	1.93	0.00183	2.66	9.35e-05	-1.38	0.0786
PLCG2	phospholipase C gamma 2	1.93	0.000396	1.81	0.000935	1.07	0.699
RIMS1	regulating synaptic membrane exocytosis 1	1.93	0.00012	1.14	0.332	1.69	0.000816
TMX4	thioredoxin related transmembrane protein 4	1.93	7.14e-07	-1.1	0.203	2.12	3.3e-07
ZCCHC12	zinc finger CCHC-type containing 12	1.93	2.45e-05	1.24	0.0435	1.55	0.000819
PLAT	plasminogen activator, tissue type	1.92	0.00352	1.13	0.579	1.7	0.0146
STK17B	serine/threonine kinase 17b	1.92	9.11e-06	1.12	0.227	1.7	6.63e-05
TAF9B	TATA-box binding protein associated factor 9b	1.92	0.000184	1.71	0.000961	1.13	0.383
WASF3	WAS protein family member 3	1.92	6.89e-06	1.45	0.000759	1.32	0.00553
BFSP1	beaded filament structural protein 1	1.91	0.000553	1.29	0.102	1.48	0.0177
CD93	CD93 molecule	1.91	4.64e-05	2.16	1.52e-05	-1.13	0.314
CDH2	cadherin 2	1.91	3.42e-06	1.87	7.71e-06	1.02	0.812
GLIS2	GLIS family zinc finger 2	1.91	3.69e-06	1.32	0.00371	1.45	0.00041
PBX4	PBX homeobox 4	1.91	0.000413	1.14	0.395	1.68	0.00248
PHF21B	PHD finger protein 21B	1.91	2.28e-05	1.19	0.0948	1.6	0.000367
PSIP1	PC4 and SFRS1 interacting protein 1	1.91	0.0882	1.4	0.408	1.36	0.454
TGFBR3	transforming growth factor beta receptor 3	1.91	2.87e-05	2.59	1.85e-06	-1.35	0.00939
TIGD1	tigger transposable element derived 1	1.91	3.31e-05	1.85	6.03e-05	1.03	0.786
KLHL29	kelch like family member 29	1.9	0.0129	-3.03	0.000372	5.74	8.61e-06
SCN9A	sodium voltage-gated channel alpha subunit 9	1.9	4.05e-06	-1.23	0.0167	2.34	5.13e-07
SERP2	stress associated endoplasmic reticulum protein family member 2	1.9	0.000173	1.87	0.000269	1.02	0.909
C5	complement C5	1.89	0.00118	2.71	3.83e-05	-1.44	0.0345
L3MBTL3	L3MBTL3, histone methyl-lysine binding protein	1.89	1.41e-05	1.3	0.0112	1.45	0.00126
LOC101927359	-	1.89	0.000172	1.38	0.0168	1.37	0.0243
ST6GAL1	ST6 beta-galactoside alpha-2,6-sialyltransferase 1	1.89	1.16e-06	1.58	2.55e-05	1.2	0.0214
TRIB2	tribbles pseudokinase 2	1.89	0.000455	1.04	0.827	1.81	0.000833
CPE	carboxypeptidase E	1.88	3.58e-05	1.62	0.000372	1.16	0.168
FAM149A	family with sequence similarity 149 member A	1.88	2.42e-06	1.56	6.44e-05	1.21	0.0237
NKD1	naked cuticle homolog 1	1.88	8.57e-07	1.09	0.232	1.73	3.66e-06
SLC5A3	solute carrier family 5 member 3	1.88	2.66e-06	1.68	2.22e-05	1.12	0.152
SMARCD3	SWI/SNF related, matrix associated, actin dependent regulator of chromatin, subfamily d, member 3	1.88	2.81e-05	1.16	0.143	1.61	0.000333
ZFHX4	zinc finger homeobox 4	1.88	2.34e-06	-1.05	0.538	1.98	1.68e-06
CHCHD2	coiled-coil-helix-coiled-coil-helix domain containing 2	1.87	4.32e-07	-1.14	0.0484	2.14	9.55e-08
GABRB1	gamma-aminobutyric acid type A receptor beta1 subunit	1.87	2.48e-06	1.36	0.00098	1.38	0.0008
MBOAT1	membrane bound O-acyltransferase domain containing 1	1.87	0.000175	1.46	0.00722	1.28	0.0606
OVGP1	oviductal glycoprotein 1	1.87	3.96e-05	1.37	0.00724	1.36	0.00874
PCDHB16	protocadherin beta 16	1.87	0.00238	-1.01	0.967	1.89	0.00261
PDK4	pyruvate dehydrogenase kinase 4	1.87	1.42e-05	1.59	0.000191	1.17	0.106
PURG	purine rich element binding protein G	1.87	3.45e-05	1.29	0.0209	1.45	0.00268
C14orf132	chromosome 14 open reading frame 132	1.86	3.48e-05	1.51	0.00111	1.24	0.0552
CACHD1	cache domain containing 1	1.86	9.08e-06	2.27	1.47e-06	-1.22	0.0324
CYYR1	cysteine and tyrosine rich 1	1.86	0.00349	2.22	0.000626	-1.2	0.369
LOC101927204	-	1.86	0.000108	-1.15	0.256	2.15	2.58e-05
RORA	RAR related orphan receptor A	1.86	1.32e-05	1.49	0.000548	1.25	0.0258
ZIC5	Zic family member 5	1.86	7.6e-05	1.37	0.0105	1.36	0.015
CTNNAL1	catenin alpha like 1	1.85	2.55e-05	1.24	0.0358	1.49	0.000994
CYFIP2	cytoplasmic FMR1 interacting protein 2	1.85	3.48e-05	-1.14	0.214	2.11	7.35e-06
FOXH1	forkhead box H1	1.85	0.00299	2.23	0.00054	-1.2	0.341
JADE2	jade family PHD finger 2	1.85	9.81e-07	1.28	0.00179	1.45	8.75e-05
MAATS1	MYCBP associated and testis expressed 1	1.85	0.000465	1.28	0.0903	1.45	0.0161
DNALI1	dynein axonemal light intermediate chain 1	1.84	9.67e-07	1.59	1.52e-05	1.16	0.0362
FAM111A	family with sequence similarity 111 member A	1.84	0.000251	1.07	0.631	1.72	0.000736
NAP1L5	nucleosome assembly protein 1 like 5	1.84	7.49e-05	1.22	0.0824	1.5	0.00209
PUS7	pseudouridylate synthase 7 (putative)	1.84	1e-06	1.55	2.46e-05	1.18	0.0207
RAB3B	RAB3B, member RAS oncogene family	1.84	4.24e-06	-1.05	0.575	1.94	3.07e-06
TRAF5	TNF receptor associated factor 5	1.84	0.00732	1.51	0.0625	1.22	0.374
COL4A5	collagen type IV alpha 5 chain	1.83	0.000155	1.48	0.00455	1.24	0.0948
FAM221A	family with sequence similarity 221 member A	1.83	0.00186	1.38	0.0684	1.33	0.104
FGF12	fibroblast growth factor 12	1.83	4.49e-05	1.15	0.2	1.59	0.000446
GNAZ	G protein subunit alpha z	1.83	0.000653	1.12	0.455	1.63	0.00389
KCNJ15	potassium voltage-gated channel subfamily J member 15	1.83	0.000448	1.59	0.00312	1.15	0.322
MAP2K6	mitogen-activated protein kinase kinase 6	1.83	0.00209	2.09	0.000481	-1.14	0.449
PNLIPRP1	pancreatic lipase related protein 1	1.83	0.000273	1.59	0.00222	1.15	0.29
STK32A	serine/threonine kinase 32A	1.83	4.88e-06	1.38	0.00071	1.32	0.00288
WDR72	WD repeat domain 72	1.83	2.48e-07	1.33	0.000189	1.38	7.53e-05
ARNT2	aryl hydrocarbon receptor nuclear translocator 2	1.82	0.000123	-1.31	0.0287	2.39	6.86e-06
C21orf91	chromosome 21 open reading frame 91	1.82	3.42e-06	1.29	0.00342	1.41	0.00047
GFM2	G elongation factor mitochondrial 2	1.82	2.77e-06	1.47	0.000154	1.23	0.0118
GPD1L	glycerol-3-phosphate dehydrogenase 1 like	1.82	0.00301	1.78	0.00419	1.03	0.912
LDB2	LIM domain binding 2	1.82	0.116	5.26	0.000691	-2.9	0.0144
LINC01355	long intergenic non-protein coding RNA 1355	1.82	4.6e-06	-1.29	0.00383	2.36	3.3e-07
LOC100129098	-	1.82	0.00332	1.81	0.00386	1	0.985
LOC100131689	-	1.82	0.0336	1.93	0.017	-1.06	0.857
MT1X	metallothionein 1X	1.82	0.0148	2.49	0.00122	-1.37	0.196
NAP1L3	nucleosome assembly protein 1 like 3	1.82	0.00302	1.72	0.00598	1.06	0.793
NPTX2	neuronal pentraxin 2	1.82	0.104	2.42	0.026	-1.32	0.493
ACSM3	acyl-CoA synthetase medium chain family member 3	1.81	0.000125	2.41	5.68e-06	-1.33	0.0194
CPEB1	cytoplasmic polyadenylation element binding protein 1	1.81	0.000573	2.1	0.000121	-1.16	0.32
DPYSL4	dihydropyrimidinase like 4	1.81	0.000823	-1.03	0.871	1.87	0.000688
FIRRE	firre intergenic repeating RNA element	1.81	0.00104	1.11	0.537	1.63	0.00461
FZD10	frizzled class receptor 10	1.81	0.0903	1.65	0.165	1.1	0.826
LINC00648	long intergenic non-protein coding RNA 648	1.81	0.0012	1.01	0.951	1.79	0.0017
LRP8	LDL receptor related protein 8	1.81	0.00202	2.34	0.000142	-1.29	0.138
MAGI1	membrane associated guanylate kinase, WW and PDZ domain containing 1	1.81	1.01e-06	1.31	0.000765	1.38	0.000217
ODF3L2	outer dense fiber of sperm tails 3 like 2	1.81	0.00357	1.53	0.0248	1.18	0.36
AMMECR1	Alport syndrome, mental retardation, midface hypoplasia and elliptocytosis chromosomal region gene 1	1.8	4.45e-06	1.46	0.00023	1.24	0.0122
CCDC66	coiled-coil domain containing 66	1.8	0.00272	1.42	0.0546	1.27	0.184
DLL1	delta like canonical Notch ligand 1	1.8	1.48e-05	1.28	0.00958	1.41	0.00132
LOC105369507	-	1.8	0.000328	1.54	0.00319	1.17	0.245
LOC107987135	-	1.8	0.000125	1.47	0.00283	1.22	0.0854
LPAR1	lysophosphatidic acid receptor 1	1.8	2.16e-06	1.52	5.69e-05	1.19	0.0235
RFLNB	refilin B	1.8	0.00209	1.71	0.00473	1.05	0.792
SNHG1	small nucleolar RNA host gene 1	1.8	0.00318	1.73	0.00536	1.04	0.86
C4orf46	chromosome 4 open reading frame 46	1.79	0.0119	1.48	0.0828	1.21	0.407
CRISPLD1	cysteine rich secretory protein LCCL domain containing 1	1.79	0.00102	1.3	0.0879	1.38	0.04
CXCL14	C-X-C motif chemokine ligand 14	1.79	0.073	1.27	0.502	1.41	0.32
DOK6	docking protein 6	1.79	9.7e-05	2.17	1.16e-05	-1.21	0.0911
OGFRL1	opioid growth factor receptor like 1	1.79	0.00018	2.01	5.18e-05	-1.12	0.364
PRMT5-AS1	PRMT5 antisense RNA 1	1.79	0.000212	1.64	0.000783	1.09	0.519
ST6GALNAC4	ST6 N-acetylgalactosaminide alpha-2,6-sialyltransferase 4	1.79	0.000182	-1.01	0.937	1.81	0.000187
BDH2	3-hydroxybutyrate dehydrogenase 2	1.78	0.000248	1.14	0.309	1.56	0.00204
BMP7	bone morphogenetic protein 7	1.78	0.000986	-1.23	0.173	2.18	0.000107
LOC105379173	-	1.78	0.00118	1.78	0.00117	-1	0.998
NAALAD2	N-acetylated alpha-linked acidic dipeptidase 2	1.78	8.03e-05	2.08	1.52e-05	-1.17	0.164
NPL	N-acetylneuraminate pyruvate lyase	1.78	4.52e-05	1.46	0.00141	1.22	0.06
PAQR9	progestin and adipoQ receptor family member 9	1.78	0.0225	1.05	0.882	1.71	0.0387
PKNOX2	PBX/knotted 1 homeobox 2	1.78	3.67e-06	1.31	0.00188	1.36	0.000858
PRDM16	PR/SET domain 16	1.78	2.21e-05	1.16	0.106	1.54	0.000304
CRNDE	colorectal neoplasia differentially expressed	1.77	0.0203	-1.56	0.0673	2.76	0.000597
NOVA1	NOVA alternative splicing regulator 1	1.77	3.13e-05	1.21	0.0491	1.46	0.000995
PRRT3	proline rich transmembrane protein 3	1.77	0.0014	-1.15	0.384	2.03	0.00028
ZNF644	zinc finger protein 644	1.77	0.001	1.41	0.0239	1.25	0.139
LAMA1	laminin subunit alpha 1	1.76	0.000607	1.39	0.0227	1.26	0.095
LMO2	LIM domain only 2	1.76	0.00325	1.95	0.00106	-1.11	0.577
SACS	sacsin molecular chaperone	1.76	0.0262	1.26	0.39	1.4	0.19
SLC28A2	solute carrier family 28 member 2	1.76	0.000651	-1.17	0.258	2.07	0.000116
SLC43A3	solute carrier family 43 member 3	1.76	6.41e-05	1.23	0.0539	1.44	0.0025
STON2	stonin 2	1.76	9.2e-06	1.18	0.0485	1.49	0.000238
SYT13	synaptotagmin 13	1.76	6.23e-05	1.34	0.00875	1.32	0.0129
TEX9	testis expressed 9	1.76	0.0813	-1.15	0.703	2.02	0.0407
ZBED9	zinc finger BED-type containing 9	1.76	2.73e-05	1.62	0.000132	1.09	0.382
ZFP3	ZFP3 zinc finger protein	1.76	0.000923	1.79	0.000854	-1.02	0.927
FAM76B	family with sequence similarity 76 member B	1.75	0.00694	1.36	0.116	1.28	0.203
FKBP7	FK506 binding protein 7	1.75	1.93e-06	1.68	5.68e-06	1.04	0.621
GADD45B	growth arrest and DNA damage inducible beta	1.75	1.58e-06	1.63	8.17e-06	1.07	0.306
KAT6B	lysine acetyltransferase 6B	1.75	1.14e-05	1.15	0.107	1.52	0.000149
NTM	neurotrimin	1.75	5.16e-05	1.18	0.0932	1.48	0.00111
NUDT11	nudix hydrolase 11	1.75	0.00129	1.25	0.136	1.39	0.0334
PCSK2	proprotein convertase subtilisin/kexin type 2	1.75	0.000313	1.01	0.933	1.73	0.000431
PGM5-AS1	PGM5 antisense RNA 1	1.75	0.0167	1.49	0.0807	1.18	0.504
POU6F1	POU class 6 homeobox 1	1.75	1.46e-05	1.22	0.024	1.44	0.000631
TMEM185A	transmembrane protein 185A	1.75	8.87e-05	1.67	0.000221	1.05	0.666
TNFRSF11A	TNF receptor superfamily member 11a	1.75	0.000133	1.65	0.000378	1.06	0.633
WDHD1	WD repeat and HMG-box DNA binding protein 1	1.75	0.152	1.83	0.151	-1.04	0.933
ARL6	ADP ribosylation factor like GTPase 6	1.74	0.000184	1.42	0.00502	1.22	0.0874
ATP6V1G3	ATPase H+ transporting V1 subunit G3	1.74	0.000437	-1.13	0.336	1.97	0.000118
CDC42EP3	CDC42 effector protein 3	1.74	0.00175	1.3	0.0918	1.33	0.0707
CRYM	crystallin mu	1.74	1.14e-05	2.66	2.78e-07	-1.53	7.27e-05
DACH1	dachshund family transcription factor 1	1.74	0.00711	-1.24	0.268	2.16	0.000944
FOXJ1	forkhead box J1	1.74	0.000181	1.22	0.0817	1.42	0.00572
FOXP1	forkhead box P1	1.74	5.71e-07	1.31	0.000289	1.32	0.000207
GABRA2	gamma-aminobutyric acid type A receptor alpha2 subunit	1.74	1.25e-06	1	0.982	1.74	1.93e-06
GTDC1	glycosyltransferase like domain containing 1	1.74	2.88e-06	1.43	0.000161	1.22	0.00911
LOXL3	lysyl oxidase like 3	1.74	0.00454	1.29	0.164	1.35	0.103
TMEM216	transmembrane protein 216	1.74	0.000254	1.29	0.0391	1.35	0.0198
ZBTB44	zinc finger and BTB domain containing 44	1.74	0.00465	1.58	0.0165	1.1	0.622
ZNF615	zinc finger protein 615	1.74	0.000864	1.57	0.0044	1.11	0.462
BLM	Bloom syndrome RecQ like helicase	1.73	0.16	1.59	0.272	1.09	0.867
CENPW	centromere protein W	1.73	0.0287	1.45	0.148	1.19	0.511
CER1	cerberus 1, DAN family BMP antagonist	1.73	0.12	6.06	0.000221	-3.51	0.00337
DSCC1	DNA replication and sister chromatid cohesion 1	1.73	0.217	1.83	0.204	-1.06	0.928
ETS1	ETS proto-oncogene 1, transcription factor	1.73	3.23e-06	1.38	0.000314	1.25	0.00534
FAM133A	family with sequence similarity 133 member A	1.73	0.00264	1.46	0.0231	1.18	0.315
FRMD4A	FERM domain containing 4A	1.73	0.000102	1.22	0.0706	1.43	0.00311
PNRC2	proline rich nuclear receptor coactivator 2	1.73	1.47e-06	1.16	0.0304	1.5	2.12e-05
SMARCAD1	SWI/SNF-related, matrix-associated actin-dependent regulator of chromatin, subfamily a, containing DEAD/H box 1	1.73	4.52e-05	1.47	0.000939	1.18	0.0972
TWISTNB	TWIST neighbor	1.73	5.11e-05	1.71	7.56e-05	1.01	0.93
UBE2T	ubiquitin conjugating enzyme E2 T	1.73	0.0203	1.69	0.0294	1.02	0.94
ARID5B	AT-rich interaction domain 5B	1.72	3.7e-06	1.25	0.0039	1.38	0.000373
C3orf58	chromosome 3 open reading frame 58	1.72	1.37e-06	1.24	0.00289	1.39	0.000127
CFAP44	cilia and flagella associated protein 44	1.72	0.000154	1.38	0.00689	1.25	0.0543
COL9A2	collagen type IX alpha 2 chain	1.72	0.0117	1.26	0.28	1.37	0.14
CRYBG3	crystallin beta-gamma domain containing 3	1.72	5.64e-05	1.87	2.15e-05	-1.09	0.417
KLHL3	kelch like family member 3	1.72	4.32e-06	1.23	0.00696	1.39	0.000346
LRRC77P	leucine rich repeat containing 77, pseudogene	1.72	1.38e-06	-1	0.974	1.72	1.93e-06
MORC4	MORC family CW-type zinc finger 4	1.72	4.79e-05	1.92	1.63e-05	-1.12	0.273
MTHFD2	methylenetetrahydrofolate dehydrogenase (NADP+ dependent) 2, methenyltetrahydrofolate cyclohydrolase	1.72	0.00586	4.45	3.17e-06	-2.59	0.000107
PPIC	peptidylprolyl isomerase C	1.72	5.61e-05	1.57	0.000295	1.1	0.369
PRKG1	protein kinase, cGMP-dependent, type I	1.72	0.0433	1.11	0.748	1.56	0.111
TTC6	tetratricopeptide repeat domain 6	1.72	2.25e-05	1.05	0.611	1.64	6.53e-05
ARHGAP26	Rho GTPase activating protein 26	1.71	0.00199	1.47	0.016	1.16	0.334
CDC7	cell division cycle 7	1.71	0.0931	1.34	0.402	1.28	0.483
CLK4	CDC like kinase 4	1.71	0.000138	1.22	0.0717	1.41	0.0046
CRHBP	corticotropin releasing hormone binding protein	1.71	0.0697	11.4	3.28e-06	-6.66	2.57e-05
EEF1E1	eukaryotic translation elongation factor 1 epsilon 1	1.71	0.000418	1.98	7.18e-05	-1.16	0.232
FAM214A	family with sequence similarity 214 member A	1.71	8.56e-06	1.14	0.106	1.5	0.000107
FZD3	frizzled class receptor 3	1.71	0.00111	1.25	0.111	1.37	0.0338
HMMR-AS1	HMMR antisense RNA 1	1.71	0.0132	1.36	0.139	1.26	0.288
RICTOR	RPTOR independent companion of MTOR complex 2	1.71	0.000354	1.32	0.0289	1.3	0.0408
ASPHD2	aspartate beta-hydroxylase domain containing 2	1.7	0.00115	1.04	0.834	1.65	0.00241
ATP8A1	ATPase phospholipid transporting 8A1	1.7	0.0122	1.49	0.0538	1.14	0.549
BAZ1A	bromodomain adjacent to zinc finger domain 1A	1.7	0.000885	1.1	0.499	1.54	0.00438
CARMIL1	capping protein regulator and myosin 1 linker 1	1.7	2.28e-05	1.33	0.00344	1.28	0.00742
DRD5	dopamine receptor D5	1.7	0.012	1.29	0.203	1.31	0.186
FOXQ1	forkhead box Q1	1.7	0.0854	1.85	0.0673	-1.08	0.835
GULP1	GULP, engulfment adaptor PTB domain containing 1	1.7	1.82e-06	1.79	1.51e-06	-1.05	0.433
IGDCC4	immunoglobulin superfamily DCC subclass member 4	1.7	0.000573	1.98	9.39e-05	-1.16	0.246
LINC01139	long intergenic non-protein coding RNA 1139	1.7	0.000283	-1.49	0.00155	2.54	3.25e-06
LINC01405	long intergenic non-protein coding RNA 1405	1.7	0.172	-1.14	0.79	1.94	0.128
LOC389895	-	1.7	0.000118	1.51	0.000873	1.13	0.267
MFSD6	major facilitator superfamily domain containing 6	1.7	0.000708	-1.23	0.124	2.09	7.3e-05
SNORA25	small nucleolar RNA, H/ACA box 25	1.7	0.000125	1.05	0.66	1.62	0.000288
AP1AR	adaptor related protein complex 1 associated regulatory protein	1.69	0.00489	2.04	0.000668	-1.21	0.287
APBA2	amyloid beta precursor protein binding family A member 2	1.69	6.96e-05	1.07	0.477	1.58	0.000287
CEP162	centrosomal protein 162	1.69	0.00344	-1.03	0.876	1.74	0.00269
ECHDC1	ethylmalonyl-CoA decarboxylase 1	1.69	9.98e-06	1.31	0.00243	1.29	0.00386
EFNA5	ephrin A5	1.69	2.88e-06	1.58	1.4e-05	1.07	0.333
EMID1	EMI domain containing 1	1.69	0.00025	-1.02	0.86	1.73	0.000225
FAM90A1	family with sequence similarity 90 member A1	1.69	0.0118	1.41	0.0858	1.2	0.391
LRRN3	leucine rich repeat neuronal 3	1.69	0.000762	1.18	0.208	1.44	0.0122
LSAMP	limbic system-associated membrane protein	1.69	0.000135	1.27	0.0266	1.33	0.0128
PRPS1	phosphoribosyl pyrophosphate synthetase 1	1.69	0.0039	1.79	0.00217	-1.06	0.759
STOX2	storkhead box 2	1.69	0.000741	-1.07	0.649	1.8	0.000368
TMEM117	transmembrane protein 117	1.69	0.0012	1.85	0.000404	-1.09	0.553
CCP110	centriolar coiled-coil protein 110	1.68	0.0293	1.09	0.737	1.53	0.0819
GATA6-AS1	GATA6 antisense RNA 1 (head to head)	1.68	3.82e-05	1.56	0.000184	1.08	0.4
MYCL	MYCL proto-oncogene, bHLH transcription factor	1.68	0.000267	1.49	0.00198	1.12	0.316
PCF11	PCF11 cleavage and polyadenylation factor subunit	1.68	9.84e-05	1.04	0.71	1.61	0.00026
PSAT1	phosphoserine aminotransferase 1	1.68	0.0115	3.45	2.79e-05	-2.06	0.00226
PTPN3	protein tyrosine phosphatase, non-receptor type 3	1.68	0.000202	1.19	0.113	1.41	0.00448
SMC6	structural maintenance of chromosomes 6	1.68	0.00342	1.59	0.00709	1.06	0.763
TMEM17	transmembrane protein 17	1.68	3.41e-05	1.44	0.000696	1.17	0.0875
ZNF287	zinc finger protein 287	1.68	0.000385	-1.2	0.122	2.02	4.06e-05
CLGN	calmegin	1.67	0.0817	1.47	0.22	1.14	0.709
KPNA5	karyopherin subunit alpha 5	1.67	0.00417	1.3	0.113	1.28	0.136
LINC00668	long intergenic non-protein coding RNA 668	1.67	0.00551	1.27	0.162	1.31	0.113
NSMCE4A	NSE4 homolog A, SMC5-SMC6 complex component	1.67	0.0245	1.17	0.496	1.43	0.122
SEMA3A	semaphorin 3A	1.67	0.0122	1.22	0.31	1.36	0.124
SOX5	SRY-box 5	1.67	8.22e-05	1.02	0.867	1.63	0.000148
SOX6	SRY-box 6	1.67	1.14e-05	1.08	0.314	1.55	5.96e-05
SRGAP1	SLIT-ROBO Rho GTPase activating protein 1	1.67	0.00675	1.65	0.00818	1.01	0.977
KIF1A	kinesin family member 1A	1.66	0.0133	1.13	0.553	1.46	0.0611
LIMD1	LIM domains containing 1	1.66	0.000153	1.38	0.00451	1.21	0.0723
LOC101928419	-	1.66	0.00442	1.8	0.00158	-1.09	0.623
MAP6	microtubule associated protein 6	1.66	2.14e-05	1.18	0.0451	1.41	0.000591
MNS1	meiosis specific nuclear structural 1	1.66	0.163	-1.64	0.193	2.73	0.0135
NTRK3	neurotrophic receptor tyrosine kinase 3	1.66	3.45e-07	1.09	0.0843	1.52	2.45e-06
PLEKHH2	pleckstrin homology, MyTH4 and FERM domain containing H2	1.66	5.65e-05	1.11	0.278	1.5	0.00043
RPRM	reprimo, TP53 dependent G2 arrest mediator homolog	1.66	0.0315	1.84	0.0143	-1.11	0.688
SLC25A36	solute carrier family 25 member 36	1.66	0.000186	-1.02	0.897	1.69	0.000174
ZBBX	zinc finger B-box domain containing	1.66	0.0121	-1.23	0.295	2.04	0.0018
ZNF850	zinc finger protein 850	1.66	0.0164	1.33	0.179	1.25	0.294
ADCY2	adenylate cyclase 2	1.65	3.5e-05	1.47	0.000312	1.12	0.203
CDKL5	cyclin dependent kinase like 5	1.65	0.000118	1.5	0.000703	1.1	0.345
FAM135A	family with sequence similarity 135 member A	1.65	0.00518	1.2	0.283	1.38	0.0579
HHIP	hedgehog interacting protein	1.65	7.5e-06	-1.08	0.3	1.78	3.07e-06
LOC105379049	-	1.65	0.00885	1.63	0.0105	1.01	0.966
LYPD6B	LY6/PLAUR domain containing 6B	1.65	0.0017	1.74	0.000817	-1.05	0.748
OXCT1	3-oxoacid CoA-transferase 1	1.65	0.000188	1.49	0.00118	1.11	0.343
PRKCQ	protein kinase C theta	1.65	2.05e-06	1.13	0.0449	1.45	2.98e-05
RBBP8	RB binding protein 8, endonuclease	1.65	0.0144	1.09	0.686	1.5	0.0456
SLC4A7	solute carrier family 4 member 7	1.65	0.00168	1.37	0.0298	1.21	0.193
TRPS1	transcriptional repressor GATA binding 1	1.65	2.15e-06	1.6	5.87e-06	1.03	0.644
AGPAT4-IT1	AGPAT4 intronic transcript 1	1.64	0.000532	1.2	0.116	1.36	0.0131
BAALC	BAALC, MAP3K1 and KLF4 binding	1.64	1.14e-05	1.15	0.065	1.43	0.000222
FAM181B	family with sequence similarity 181 member B	1.64	0.000307	1.12	0.318	1.47	0.00239
HS3ST5	heparan sulfate-glucosamine 3-sulfotransferase 5	1.64	0.00189	-1.05	0.749	1.73	0.00112
MCOLN3	mucolipin 3	1.64	0.000881	1.71	0.000529	-1.05	0.752
MED21	mediator complex subunit 21	1.64	0.00411	1.25	0.155	1.31	0.0884
MUC8	mucin 8	1.64	0.00267	1.44	0.0191	1.14	0.395
RSRP1	arginine and serine rich protein 1	1.64	6.15e-05	1.02	0.878	1.61	0.000106
TWIST1	twist family bHLH transcription factor 1	1.64	0.00269	1.64	0.0027	-1	0.996
TXNDC12	thioredoxin domain containing 12	1.64	4.74e-06	1.61	9.41e-06	1.02	0.823
ZSCAN16	zinc finger and SCAN domain containing 16	1.64	0.0163	-1.09	0.71	1.78	0.00873
ARMC4	armadillo repeat containing 4	1.63	0.000388	1.15	0.21	1.41	0.00583
HERC6	HECT and RLD domain containing E3 ubiquitin protein ligase family member 6	1.63	0.00337	1.11	0.499	1.47	0.0166
LDLRAD3	low density lipoprotein receptor class A domain containing 3	1.63	0.000103	1.67	7.6e-05	-1.02	0.818
LOC100506124	-	1.63	0.00155	1.32	0.0425	1.23	0.119
MIF-AS1	MIF antisense RNA 1	1.63	0.000998	1.67	0.000738	-1.03	0.868
PCYOX1L	prenylcysteine oxidase 1 like	1.63	0.000664	-1.14	0.304	1.85	0.000134
PLPPR1	phospholipid phosphatase related 1	1.63	0.00871	1.57	0.0154	1.04	0.855
RBMY2MP	RNA binding motif protein, Y-linked, family 2, member M pseudogene	1.63	0.0043	1.38	0.0439	1.18	0.307
RNF157	ring finger protein 157	1.63	0.00329	1.02	0.904	1.59	0.00514
TPTE2P6	transmembrane phosphoinositide 3-phosphatase and tensin homolog 2 pseudogene 6	1.63	0.184	2.53	0.0241	-1.56	0.28
VRK2	vaccinia related kinase 2	1.63	1.45e-07	1.58	5.29e-07	1.03	0.485
ABHD17B	abhydrolase domain containing 17B	1.62	0.00113	1.23	0.108	1.32	0.0343
CDK1	cyclin dependent kinase 1	1.62	0.252	1.55	0.34	1.05	0.938
EPC1	enhancer of polycomb homolog 1	1.62	2.94e-05	1.4	0.000683	1.16	0.0772
IL15	interleukin 15	1.62	3.65e-05	1.22	0.0221	1.33	0.00269
LINC01315	long intergenic non-protein coding RNA 1315	1.62	0.0302	1.75	0.0173	-1.08	0.769
LOC107983962	-	1.62	0.00147	1.16	0.275	1.4	0.0174
LOC107984316	-	1.62	0.00248	1.76	0.000877	-1.09	0.564
MAPRE2	microtubule associated protein RP/EB family member 2	1.62	2.38e-05	-1.04	0.624	1.69	1.33e-05
MYB	MYB proto-oncogene, transcription factor	1.62	0.107	1.26	0.483	1.29	0.445
NKX3-2	NK3 homeobox 2	1.62	3.92e-05	1.13	0.158	1.44	0.000468
NME5	NME/NM23 family member 5	1.62	0.000136	1.07	0.504	1.51	0.000509
PPP1R14C	protein phosphatase 1 regulatory inhibitor subunit 14C	1.62	0.000934	1.35	0.0187	1.2	0.156
ST6GAL2	ST6 beta-galactoside alpha-2,6-sialyltransferase 2	1.62	0.00988	-1.24	0.216	2.01	0.00108
TACC2	transforming acidic coiled-coil containing protein 2	1.62	5.03e-05	1.4	0.000952	1.16	0.0864
ZDHHC23	zinc finger DHHC-type containing 23	1.62	3.6e-05	1.45	0.000376	1.12	0.173
ADAMTS19	ADAM metallopeptidase with thrombospondin type 1 motif 19	1.61	0.00141	1.08	0.599	1.5	0.00524
ADGRB3	adhesion G protein-coupled receptor B3	1.61	0.000643	1.2	0.104	1.34	0.0194
ARHGAP22	Rho GTPase activating protein 22	1.61	0.00281	1.26	0.11	1.28	0.0866
BTF3L4	basic transcription factor 3 like 4	1.61	0.00444	1.39	0.0349	1.16	0.368
CASQ2	calsequestrin 2	1.61	0.014	-1.19	0.381	1.91	0.00281
EIF4E3	eukaryotic translation initiation factor 4E family member 3	1.61	1.22e-06	1.53	4.71e-06	1.05	0.413
FAM13A-AS1	FAM13A antisense RNA 1	1.61	0.000869	1.42	0.00723	1.13	0.302
GBAT2	-	1.61	0.00052	1.35	0.0136	1.19	0.133
HELZ	helicase with zinc finger	1.61	4.23e-05	1.77	1.48e-05	-1.09	0.293
HSD11B2	hydroxysteroid 11-beta dehydrogenase 2	1.61	0.00338	1.21	0.205	1.33	0.0621
ISX	intestine specific homeobox	1.61	0.00236	1.78	0.00061	-1.11	0.475
LRRC75A	leucine rich repeat containing 75A	1.61	0.00104	1.14	0.292	1.41	0.0116
MAD2L1	mitotic arrest deficient 2 like 1	1.61	0.178	1.94	0.0751	-1.21	0.633
PPARGC1A	PPARG coactivator 1 alpha	1.61	0.000567	1.38	0.00813	1.16	0.19
RASSF5	Ras association domain family member 5	1.61	0.000337	1.47	0.00169	1.09	0.441
RMI1	RecQ mediated genome instability 1	1.61	0.0202	1.57	0.0302	1.03	0.914
SEMA4A	semaphorin 4A	1.61	0.00038	1.29	0.0231	1.24	0.0536
SMPDL3B	sphingomyelin phosphodiesterase acid like 3B	1.61	6.3e-05	1.45	0.00058	1.12	0.221
TAF1D	TATA-box binding protein associated factor, RNA polymerase I subunit D	1.61	0.000649	1.16	0.211	1.39	0.00964
TBX2-AS1	TBX2 antisense RNA 1	1.61	0.0189	1.23	0.304	1.31	0.185
ANAPC4	anaphase promoting complex subunit 4	1.6	0.0013	1.29	0.0454	1.24	0.0922
ARG2	arginase 2	1.6	0.00112	1.4	0.0107	1.14	0.283
ASIC1	acid sensing ion channel subunit 1	1.6	1.68e-05	1.28	0.00317	1.25	0.00527
DNAAF4	dynein axonemal assembly factor 4	1.6	0.154	-1.6	0.186	2.55	0.0128
GJB6	gap junction protein beta 6	1.6	0.000633	1.02	0.881	1.57	0.00103
GSTA4	glutathione S-transferase alpha 4	1.6	2.64e-05	1.1	0.224	1.45	0.000212
KCND2	potassium voltage-gated channel subfamily D member 2	1.6	0.00467	1.37	0.0418	1.17	0.314
LPAR4	lysophosphatidic acid receptor 4	1.6	0.17	1.39	0.382	1.15	0.724
MAST4	microtubule associated serine/threonine kinase family member 4	1.6	0.00191	1.6	0.00202	-1	0.998
MRPL42	mitochondrial ribosomal protein L42	1.6	0.00017	1.64	0.000127	-1.03	0.79
NEIL3	nei like DNA glycosylase 3	1.6	0.225	1.35	0.49	1.19	0.704
PPT1	palmitoyl-protein thioesterase 1	1.6	0.0126	1.35	0.105	1.18	0.365
PSMD10	proteasome 26S subunit, non-ATPase 10	1.6	0.000156	1.39	0.00242	1.15	0.141
SLC7A11	solute carrier family 7 member 11	1.6	0.147	3.35	0.00189	-2.1	0.0349
TIPARP	TCDD inducible poly(ADP-ribose) polymerase	1.6	2.47e-05	1.91	2.3e-06	-1.19	0.0304
TSLP	thymic stromal lymphopoietin	1.6	0.00144	1.17	0.206	1.36	0.0232
YTHDC1	YTH domain containing 1	1.6	2.28e-06	1.3	0.000361	1.23	0.00238
ZNF660	zinc finger protein 660	1.6	0.00513	-1.31	0.0875	2.1	0.000235
BUB3	BUB3, mitotic checkpoint protein	1.59	0.00182	1.38	0.0177	1.15	0.297
CAMK2B	calcium/calmodulin dependent protein kinase II beta	1.59	3.1e-05	1.03	0.73	1.54	6.55e-05
CCDC177	coiled-coil domain containing 177	1.59	0.0303	1.16	0.514	1.37	0.144
CENPE	centromere protein E	1.59	0.176	1.86	0.0869	-1.17	0.691
CILP2	cartilage intermediate layer protein 2	1.59	0.000518	1.11	0.381	1.44	0.0037
DNA2	DNA replication helicase/nuclease 2	1.59	0.115	1.7	0.0939	-1.07	0.864
FANCI	Fanconi anemia complementation group I	1.59	0.188	1.34	0.464	1.19	0.674
GPR137B	G protein-coupled receptor 137B	1.59	0.00233	1.1	0.496	1.44	0.0125
GRIK2	glutamate ionotropic receptor kainate type subunit 2	1.59	3.18e-05	1.45	0.000224	1.09	0.258
LINC02035	long intergenic non-protein coding RNA 2035	1.59	0.00129	1.18	0.189	1.35	0.022
NAT1	N-acetyltransferase 1	1.59	9.83e-06	1.26	0.0031	1.27	0.00263
PDGFD	platelet derived growth factor D	1.59	0.000619	2.02	2.69e-05	-1.27	0.0413
PRR15L	proline rich 15 like	1.59	0.0113	-1.13	0.493	1.81	0.0032
RFC3	replication factor C subunit 3	1.59	0.0528	1.57	0.0665	1.02	0.962
RGS13	regulator of G protein signaling 13	1.59	0.0013	1.47	0.00493	1.08	0.571
RIPK3	receptor interacting serine/threonine kinase 3	1.59	0.00371	1.2	0.218	1.33	0.0515
SLC39A8	solute carrier family 39 member 8	1.59	6.91e-06	1.45	5.83e-05	1.1	0.176
VAV3	vav guanine nucleotide exchange factor 3	1.59	0.000235	1.29	0.0163	1.24	0.0414
ZNF566	zinc finger protein 566	1.59	0.000915	1.14	0.268	1.4	0.0103
ARHGEF15	Rho guanine nucleotide exchange factor 15	1.58	0.000102	1.28	0.00854	1.23	0.0272
CAPN9	calpain 9	1.58	0.000321	1.29	0.0152	1.22	0.0604
CRB2	crumbs 2, cell polarity complex component	1.58	0.000632	1.25	0.0445	1.26	0.0461
CTDSPL2	CTD small phosphatase like 2	1.58	0.00519	1.51	0.0107	1.05	0.79
CYP4Z1	cytochrome P450 family 4 subfamily Z member 1	1.58	0.031	2.58	0.000463	-1.64	0.0326
EDARADD	EDAR associated death domain	1.58	0.00907	1.18	0.345	1.34	0.09
ENAH	ENAH, actin regulator	1.58	6.77e-06	1.17	0.0181	1.35	0.000297
GATA6	GATA binding protein 6	1.58	0.000675	1.39	0.00601	1.14	0.263
H2AFZ	H2A histone family member Z	1.58	0.00521	1.39	0.0374	1.14	0.409
LRFN1	leucine rich repeat and fibronectin type III domain containing 1	1.58	0.014	1.06	0.782	1.49	0.0396
NR3C2	nuclear receptor subfamily 3 group C member 2	1.58	0.000421	1.47	0.00153	1.07	0.552
SAMHD1	SAM and HD domain containing deoxynucleoside triphosphate triphosphohydrolase 1	1.58	0.00194	1.04	0.775	1.52	0.00448
SYT1	synaptotagmin 1	1.58	0.00178	-2.14	4.26e-05	3.36	6.95e-07
SYTL5	synaptotagmin like 5	1.58	0.000442	2.07	1.38e-05	-1.31	0.0169
TRUB1	TruB pseudouridine synthase family member 1	1.58	0.00112	1.6	0.000945	-1.01	0.926
TSPOAP1	TSPO associated protein 1	1.58	0.000773	1.14	0.259	1.39	0.00873
TTK	TTK protein kinase	1.58	0.236	1.3	0.558	1.22	0.665
ZNF649	zinc finger protein 649	1.58	0.0167	1.71	0.00689	-1.08	0.697
ARHGAP28	Rho GTPase activating protein 28	1.57	0.000134	-1.02	0.853	1.6	0.000113
BAZ2B	bromodomain adjacent to zinc finger domain 2B	1.57	0.00356	-1.04	0.8	1.64	0.00248
BCL9	B-cell CLL/lymphoma 9	1.57	0.000172	1.08	0.4	1.45	0.000996
CACNA1B	calcium voltage-gated channel subunit alpha1 B	1.57	4.32e-05	1.35	0.00139	1.17	0.0619
CLIP4	CAP-Gly domain containing linker protein family member 4	1.57	0.00225	2.19	3.35e-05	-1.4	0.0154
DBP	D-box binding PAR bZIP transcription factor	1.57	0.00634	-1.27	0.119	1.99	0.000395
DPY19L2	dpy-19 like 2	1.57	0.023	1.25	0.258	1.26	0.262
ENY2	ENY2, transcription and export complex 2 subunit	1.57	7.33e-05	1.56	0.000101	1.01	0.954
EXTL2	exostosin like glycosyltransferase 2	1.57	0.000105	1.56	0.000159	1.01	0.919
FAM19A5	family with sequence similarity 19 member A5, C-C motif chemokine like	1.57	0.00366	1.09	0.587	1.45	0.014
FGF19	fibroblast growth factor 19	1.57	0.0481	1.51	0.0776	1.04	0.899
GAREM2	GRB2 associated regulator of MAPK1 subtype 2	1.57	0.000177	1.09	0.365	1.43	0.00124
HRASLS5	HRAS like suppressor family member 5	1.57	0.000322	1.61	0.000248	-1.02	0.846
INHBB	inhibin beta B subunit	1.57	0.00185	1.1	0.482	1.43	0.0104
KDM6A	lysine demethylase 6A	1.57	3.97e-06	1.24	0.00207	1.27	0.00108
LINC01924	long intergenic non-protein coding RNA 1924	1.57	0.083	-1.66	0.0634	2.61	0.00207
LOC107986822	-	1.57	0.057	1.19	0.488	1.32	0.268
NECAB2	N-terminal EF-hand calcium binding protein 2	1.57	0.0018	1.04	0.79	1.52	0.00343
PABPC4L	poly(A) binding protein cytoplasmic 4 like	1.57	0.00159	1.7	0.000456	-1.08	0.546
PLRG1	pleiotropic regulator 1	1.57	6.26e-06	1.4	0.0001	1.12	0.0781
SLC6A6	solute carrier family 6 member 6	1.57	1.5e-05	1.18	0.0233	1.33	0.000733
SNHG21	small nucleolar RNA host gene 21	1.57	0.000172	1.31	0.00723	1.2	0.0536
SPATA17	spermatogenesis associated 17	1.57	0.000711	1.88	5.27e-05	-1.2	0.105
TAS2R14	taste 2 receptor member 14	1.57	0.013	1.59	0.0119	-1.01	0.963
VAT1L	vesicle amine transport 1 like	1.57	0.368	1.78	0.285	-1.13	0.842
AGA	aspartylglucosaminidase	1.56	1.21e-05	1.34	0.000408	1.16	0.0342
ARHGAP23	Rho GTPase activating protein 23	1.56	0.000109	1.15	0.0992	1.35	0.00241
CACNA1H	calcium voltage-gated channel subunit alpha1 H	1.56	0.00071	-1.03	0.85	1.59	0.000596
CELF2	CUGBP Elav-like family member 2	1.56	5.18e-06	-1.05	0.426	1.64	2.89e-06
FAM216A	family with sequence similarity 216 member A	1.56	0.0423	2.4	0.000924	-1.54	0.061
HS6ST2	heparan sulfate 6-O-sulfotransferase 2	1.56	0.0609	2.6	0.000839	-1.67	0.0398
LINC01096	long intergenic non-protein coding RNA 1096	1.56	0.00616	1.06	0.748	1.48	0.0158
NME1	NME/NM23 nucleoside diphosphate kinase 1	1.56	2.31e-05	1.57	2.81e-05	-1.01	0.9
ONECUT1	one cut homeobox 1	1.56	0.0127	1.24	0.213	1.26	0.188
OR7E47P	olfactory receptor family 7 subfamily E member 47 pseudogene	1.56	0.0147	1.44	0.0425	1.08	0.682
PLLP	plasmolipin	1.56	0.00313	1.26	0.0919	1.24	0.12
PRR3	proline rich 3	1.56	0.000143	1.37	0.00227	1.14	0.16
SLC9A2	solute carrier family 9 member A2	1.56	0.00507	1.19	0.243	1.31	0.0721
SPATA7	spermatogenesis associated 7	1.56	0.000156	1.76	2.79e-05	-1.13	0.197
SRBD1	S1 RNA binding domain 1	1.56	0.00064	1.49	0.00163	1.05	0.704
STAC2	SH3 and cysteine rich domain 2	1.56	0.00207	1.19	0.164	1.3	0.0433
TAF1A-AS1	TAF1A antisense RNA 1	1.56	0.00148	1.23	0.088	1.26	0.0615
ZNF423	zinc finger protein 423	1.56	0.064	-1.16	0.586	1.8	0.0226
ADCY7	adenylate cyclase 7	1.55	7.58e-05	1.52	0.000137	1.02	0.854
ADD3	adducin 3	1.55	7.08e-05	1.58	5.74e-05	-1.02	0.836
COL4A2	collagen type IV alpha 2 chain	1.55	0.00836	1.13	0.483	1.37	0.0621
COL9A1	collagen type IX alpha 1 chain	1.55	0.00333	1.4	0.0176	1.11	0.482
ELF4	E74 like ETS transcription factor 4	1.55	0.00778	-1.03	0.888	1.59	0.00652
HMGCLL1	3-hydroxymethyl-3-methylglutaryl-CoA lyase like 1	1.55	0.00014	1.09	0.339	1.42	0.00091
IGLV1-40	immunoglobulin lambda variable 1-40	1.55	0.0216	1.15	0.46	1.34	0.112
KIAA0319	KIAA0319	1.55	0.00392	1.08	0.6	1.43	0.0145
MAT2A	methionine adenosyltransferase 2A	1.55	0.00138	1.06	0.67	1.47	0.00409
OXTR	oxytocin receptor	1.55	0.0409	-1.21	0.398	1.87	0.00847
PITPNC1	phosphatidylinositol transfer protein, cytoplasmic 1	1.55	1.06e-05	1.16	0.0257	1.34	0.000413
PYGO1	pygopus family PHD finger 1	1.55	0.000485	1.63	0.000257	-1.05	0.689
SMC2	structural maintenance of chromosomes 2	1.55	0.146	1.55	0.175	1	1
TAGLN3	transgelin 3	1.55	0.0543	1.05	0.849	1.47	0.104
TMEM60	transmembrane protein 60	1.55	0.00387	1.21	0.173	1.28	0.0828
TMX1	thioredoxin related transmembrane protein 1	1.55	0.00413	1.57	0.00418	-1.01	0.952
TSACC	TSSK6 activating cochaperone	1.55	0.00101	1.26	0.045	1.23	0.0707
TTTY11	testis-specific transcript, Y-linked 11 (non-protein coding)	1.55	0.0176	1.11	0.598	1.4	0.0699
VSIG1	V-set and immunoglobulin domain containing 1	1.55	2.13e-05	-1.17	0.0289	1.8	2.08e-06
AMPH	amphiphysin	1.54	0.00134	1.37	0.011	1.12	0.334
APELA	apelin receptor early endogenous ligand	1.54	0.0166	1.79	0.00253	-1.16	0.41
ARAP3	ArfGAP with RhoGAP domain, ankyrin repeat and PH domain 3	1.54	0.000173	1.26	0.0135	1.22	0.033
ASB14	ankyrin repeat and SOCS box containing 14	1.54	0.00574	1.27	0.106	1.21	0.192
CCDC181	coiled-coil domain containing 181	1.54	0.0303	1.14	0.53	1.35	0.139
CD27	CD27 molecule	1.54	0.00179	1.03	0.846	1.49	0.00314
CDR1	cerebellar degeneration related protein 1	1.54	0.0876	1.68	0.0566	-1.08	0.791
DHX33	DEAH-box helicase 33	1.54	2.8e-06	1.41	3.01e-05	1.09	0.111
DNAJC12	DnaJ heat shock protein family (Hsp40) member C12	1.54	0.000118	1.08	0.399	1.43	0.000646
DUSP26	dual specificity phosphatase 26	1.54	0.00167	1.18	0.171	1.31	0.0345
EPB41L4A-AS1	EPB41L4A antisense RNA 1	1.54	0.0219	1.04	0.878	1.48	0.0403
FGF13	fibroblast growth factor 13	1.54	9.49e-05	2.15	1.27e-06	-1.4	0.000749
FLRT3	fibronectin leucine rich transmembrane protein 3	1.54	0.000115	1.17	0.0698	1.32	0.00365
GLB1L2	galactosidase beta 1 like 2	1.54	0.0106	-1.23	0.198	1.89	0.000776
GNPDA2	glucosamine-6-phosphate deaminase 2	1.54	5e-05	1.44	0.000229	1.07	0.392
KCNK17	potassium two pore domain channel subfamily K member 17	1.54	0.00492	1.25	0.122	1.23	0.154
LAYN	layilin	1.54	0.00204	1.2	0.141	1.29	0.0493
LOC100132057	-	1.54	0.000536	1.31	0.0144	1.18	0.12
LOC102723932	-	1.54	0.00176	1.35	0.0179	1.14	0.278
MYO5C	myosin VC	1.54	7.75e-05	-1.18	0.0493	1.81	5.22e-06
OLFM3	olfactomedin 3	1.54	0.00577	-1.01	0.968	1.55	0.00634
OPA1	OPA1, mitochondrial dynamin like GTPase	1.54	0.00113	1.44	0.0039	1.07	0.581
PENK	proenkephalin	1.54	0.000879	1.95	3.98e-05	-1.26	0.0481
PTPRD	protein tyrosine phosphatase, receptor type D	1.54	5.79e-06	2.11	1.64e-07	-1.37	0.00011
SH2B3	SH2B adaptor protein 3	1.54	0.0144	2.13	0.000411	-1.38	0.069
SLC18B1	solute carrier family 18 member B1	1.54	0.000209	2.03	4.72e-06	-1.32	0.00691
STK31	serine/threonine kinase 31	1.54	0.00798	1.13	0.435	1.36	0.0545
SYCP2	synaptonemal complex protein 2	1.54	0.00165	1.09	0.491	1.41	0.00867
TCTN2	tectonic family member 2	1.54	0.000775	1.06	0.62	1.45	0.00253
TH2LCRR	T helper type 2 locus control region associated RNA	1.54	0.00259	1.53	0.003	1.01	0.971
VCAN	versican	1.54	0.00128	1.66	0.000447	-1.08	0.537
ZNF215	zinc finger protein 215	1.54	0.0275	1.42	0.0772	1.08	0.71
CASP2	caspase 2	1.53	9.07e-06	1.14	0.0377	1.34	0.000236
CCDC81	coiled-coil domain containing 81	1.53	0.0264	2.71	0.000108	-1.77	0.00641
DHDH	dihydrodiol dehydrogenase	1.53	0.00304	1.58	0.00204	-1.03	0.836
DPYD	dihydropyrimidine dehydrogenase	1.53	5.45e-05	1.2	0.0214	1.28	0.00423
EPM2AIP1	EPM2A interacting protein 1	1.53	1.14e-05	1.25	0.00243	1.23	0.00433
FGD6	FYVE, RhoGEF and PH domain containing 6	1.53	0.000251	1.49	0.000447	1.03	0.788
HHEX	hematopoietically expressed homeobox	1.53	0.0228	1.87	0.00278	-1.23	0.288
ICAM2	intercellular adhesion molecule 2	1.53	2.2e-05	1.28	0.00151	1.19	0.0186
IL6ST	interleukin 6 signal transducer	1.53	0.0289	1.61	0.0204	-1.05	0.828
INTS8	integrator complex subunit 8	1.53	0.00116	1.16	0.193	1.32	0.0199
KIF18A	kinesin family member 18A	1.53	0.238	1.16	0.741	1.32	0.486
KIF9	kinesin family member 9	1.53	2.45e-06	1.38	3.39e-05	1.11	0.069
LOC102723983	-	1.53	0.000358	1.13	0.218	1.36	0.00495
MAP3K1	mitogen-activated protein kinase kinase kinase 1	1.53	0.000846	1.88	4.88e-05	-1.23	0.0668
PDE10A	phosphodiesterase 10A	1.53	0.00155	1.69	0.00033	-1.11	0.388
PIGK	phosphatidylinositol glycan anchor biosynthesis class K	1.53	0.0104	1.48	0.0173	1.03	0.87
POLR3G	RNA polymerase III subunit G	1.53	0.176	2.86	0.00449	-1.88	0.0693
PRIM1	DNA primase subunit 1	1.53	0.281	1.38	0.481	1.11	0.838
RALGAPA2	Ral GTPase activating protein catalytic alpha subunit 2	1.53	3.82e-05	1.37	0.000541	1.12	0.126
SELENOT	selenoprotein T	1.53	9.07e-05	1.38	0.000889	1.11	0.221
SLC5A7	solute carrier family 5 member 7	1.53	0.00111	-1.16	0.178	1.79	0.000123
SPC25	SPC25, NDC80 kinetochore complex component	1.53	0.397	1.45	0.511	1.05	0.94
TAS2R4	taste 2 receptor member 4	1.53	0.0134	1.15	0.422	1.33	0.0892
TMEM237	transmembrane protein 237	1.53	0.0179	1.19	0.326	1.28	0.16
TNFRSF14-AS1	TNFRSF14 antisense RNA 1	1.53	0.035	1.32	0.174	1.16	0.481
TTC33	tetratricopeptide repeat domain 33	1.53	0.00261	1.23	0.103	1.24	0.0912
TUBBP5	tubulin beta pseudogene 5	1.53	0.000347	1.81	2.52e-05	-1.18	0.091
ZNF432	zinc finger protein 432	1.53	0.0024	1.4	0.0114	1.09	0.498
ZNF461	zinc finger protein 461	1.53	0.0014	1.14	0.278	1.34	0.0146
ZNF600	zinc finger protein 600	1.53	0.00162	1.95	4.88e-05	-1.28	0.0426
ATP23	ATP23 metallopeptidase and ATP synthase assembly factor homolog	1.52	0.0149	1.64	0.0064	-1.07	0.701
BEX5	brain expressed X-linked 5	1.52	0.00427	-18.45	7.3e-09	28.1	3.1e-10
BID	BH3 interacting domain death agonist	1.52	1.85e-05	1.06	0.404	1.43	7.84e-05
CACNA2D2	calcium voltage-gated channel auxiliary subunit alpha2delta 2	1.52	0.00144	1.11	0.388	1.37	0.0113
CALHM6	calcium homeostasis modulator family member 6	1.52	6.47e-06	1.27	0.000817	1.2	0.00554
CTSO	cathepsin O	1.52	7.01e-05	1.07	0.394	1.42	0.000287
DNAJB4	DnaJ heat shock protein family (Hsp40) member B4	1.52	0.000431	1.37	0.00367	1.12	0.272
DYNC1I1	dynein cytoplasmic 1 intermediate chain 1	1.52	0.0256	1.46	0.0485	1.04	0.859
EFHC1	EF-hand domain containing 1	1.52	0.0046	-1.09	0.545	1.66	0.00146
GALC	galactosylceramidase	1.52	0.00128	1.33	0.0199	1.15	0.239
HDGFL3	HDGF like 3	1.52	0.0245	1.19	0.372	1.28	0.185
HLA-DMB	major histocompatibility complex, class II, DM beta	1.52	0.000331	1.17	0.0888	1.29	0.011
INSL6	insulin like 6	1.52	0.00264	1.14	0.306	1.34	0.0247
LINC02493	long intergenic non-protein coding RNA 2493	1.52	0.00599	1.39	0.0227	1.1	0.528
LINC02504	long intergenic non-protein coding RNA 2504	1.52	0.0112	1.31	0.0884	1.16	0.355
LMAN1L	lectin, mannose binding 1 like	1.52	0.00131	1.1	0.433	1.38	0.00884
LOC728392	-	1.52	0.0804	-1.64	0.0501	2.49	0.00169
MAGEE1	MAGE family member E1	1.52	8.42e-05	1.2	0.0281	1.27	0.00676
MAP6D1	MAP6 domain containing 1	1.52	0.000222	1.2	0.0413	1.26	0.0156
MBIP	MAP3K12 binding inhibitory protein 1	1.52	0.0259	1.35	0.105	1.12	0.56
POMK	protein-O-mannose kinase	1.52	0.0136	1.41	0.0366	1.08	0.676
PROC	protein C, inactivator of coagulation factors Va and VIIIa	1.52	0.00391	1.16	0.279	1.31	0.0483
PSG9	pregnancy specific beta-1-glycoprotein 9	1.52	0.00344	1.2	0.167	1.27	0.0722
SAP30	Sin3A associated protein 30	1.52	0.0549	-1.09	0.737	1.65	0.0323
SETMAR	SET domain and mariner transposase fusion gene	1.52	0.000468	1.09	0.412	1.4	0.00266
SPATA20	spermatogenesis associated 20	1.52	0.00145	1.09	0.494	1.4	0.00918
SSUH2	ssu-2 homolog (C. elegans)	1.52	0.00385	-1.13	0.363	1.71	0.000733
STK39	serine/threonine kinase 39	1.52	0.0146	1.97	0.000594	-1.29	0.12
TP53INP1	tumor protein p53 inducible nuclear protein 1	1.52	1.88e-05	-1.03	0.737	1.55	1.23e-05
UG0898H09	-	1.52	0.000185	-1.26	0.00867	1.92	5.36e-06
ZBED5	zinc finger BED-type containing 5	1.52	0.00665	1.01	0.965	1.51	0.00816
ZNF816	zinc finger protein 816	1.52	0.00608	1.4	0.0214	1.09	0.582
CAPS2	calcyphosine 2	1.51	0.000901	-1.04	0.714	1.58	0.000545
CATSPERE	catsper channel auxiliary subunit epsilon	1.51	0.00518	-1.04	0.805	1.57	0.00357
CD3EAP	CD3e molecule associated protein	1.51	8.58e-05	1.42	0.000358	1.07	0.427
CEP68	centrosomal protein 68	1.51	0.0026	-1.23	0.099	1.86	0.00015
CGNL1	cingulin like 1	1.51	0.00612	1.11	0.48	1.36	0.033
CHAC2	ChaC cation transport regulator homolog 2	1.51	0.0889	2.43	0.00204	-1.61	0.0699
CNTD2	cyclin N-terminal domain containing 2	1.51	0.00453	1.22	0.145	1.24	0.118
DAZL	deleted in azoospermia like	1.51	0.468	3.39	0.0504	-2.25	0.197
DLGAP2	DLG associated protein 2	1.51	9.95e-05	1.12	0.162	1.35	0.00131
DPP10	dipeptidyl peptidase like 10	1.51	0.0538	2.04	0.00294	-1.35	0.167
DPYSL5	dihydropyrimidinase like 5	1.51	0.000413	1.12	0.239	1.35	0.00483
FAM229B	family with sequence similarity 229 member B	1.51	0.00295	1.16	0.235	1.3	0.0446
FMNL2	formin like 2	1.51	0.000261	1.23	0.0295	1.23	0.028
FRRS1L	ferric chelate reductase 1 like	1.51	0.00557	1.01	0.933	1.49	0.00888
IFT52	intraflagellar transport 52	1.51	7.1e-06	1.2	0.00505	1.26	0.000994
IFT81	intraflagellar transport 81	1.51	0.0303	1.03	0.916	1.48	0.053
ITGB3BP	integrin subunit beta 3 binding protein	1.51	0.0939	1.14	0.636	1.32	0.284
LMNTD1	lamin tail domain containing 1	1.51	0.000872	1.28	0.0219	1.18	0.12
LOC101929988	-	1.51	0.03	1.04	0.851	1.45	0.0592
LOC107985860	-	1.51	0.000485	1.16	0.133	1.31	0.0115
MEDAG	mesenteric estrogen dependent adipogenesis	1.51	0.00634	1.34	0.0444	1.13	0.423
MRAP2	melanocortin 2 receptor accessory protein 2	1.51	0.000605	2.13	6.42e-06	-1.41	0.0026
MZT1	mitotic spindle organizing protein 1	1.51	0.0455	1.6	0.0293	-1.06	0.818
PPM1A	protein phosphatase, Mg2+/Mn2+ dependent 1A	1.51	6.15e-05	1.12	0.139	1.35	0.000972
RRM1	ribonucleotide reductase catalytic subunit M1	1.51	0.183	1.25	0.534	1.21	0.588
SLITRK4	SLIT and NTRK like family member 4	1.51	0.00451	1.25	0.0923	1.2	0.174
SYNGR3	synaptogyrin 3	1.51	0.00269	1.52	0.00287	-1	0.985
TMEM106B	transmembrane protein 106B	1.51	0.000276	1.55	0.000189	-1.02	0.833
TXNDC16	thioredoxin domain containing 16	1.51	0.00463	1.46	0.00858	1.04	0.827
UBR7	ubiquitin protein ligase E3 component n-recognin 7 (putative)	1.51	0.00559	1.13	0.411	1.34	0.0388
VASH2	vasohibin 2	1.51	0.215	1.3	0.491	1.17	0.699
ZDHHC17	zinc finger DHHC-type containing 17	1.51	0.00138	1.04	0.731	1.44	0.00369
ADAT2	adenosine deaminase, tRNA specific 2	1.5	0.00318	1.38	0.0138	1.08	0.533
ADRA2C	adrenoceptor alpha 2C	1.5	0.000244	1.18	0.0562	1.26	0.0137
AGPAT4	1-acylglycerol-3-phosphate O-acyltransferase 4	1.5	0.00209	1.32	0.0184	1.13	0.298
APOO	apolipoprotein O	1.5	0.00138	1.52	0.00118	-1.01	0.936
ASCL5	achaete-scute family bHLH transcription factor 5	1.5	0.00231	1.12	0.331	1.34	0.0202
ATP9A	ATPase phospholipid transporting 9A (putative)	1.5	0.000118	-1.09	0.315	1.63	2.89e-05
C12orf73	chromosome 12 open reading frame 73	1.5	0.000221	1.38	0.00134	1.09	0.355
C5orf22	chromosome 5 open reading frame 22	1.5	5.12e-05	1.41	0.00024	1.07	0.398
CCDC85A	coiled-coil domain containing 85A	1.5	0.000872	-1.07	0.535	1.6	0.000337
CEBPZ	CCAAT/enhancer binding protein zeta	1.5	0.009	1.66	0.00261	-1.11	0.495
CENPF	centromere protein F	1.5	0.365	-1.04	0.941	1.57	0.36
CNTRL	centriolin	1.5	0.0128	-1.07	0.686	1.6	0.006
CRYBB3	crystallin beta B3	1.5	0.0154	1.04	0.831	1.44	0.0326
GLMN	glomulin, FKBP associated protein	1.5	0.00434	1.26	0.0715	1.19	0.19
HACE1	HECT domain and ankyrin repeat containing E3 ubiquitin protein ligase 1	1.5	0.0244	1.24	0.233	1.21	0.301
IL17RD	interleukin 17 receptor D	1.5	0.0249	1.11	0.601	1.36	0.0972
KIAA1324	KIAA1324	1.5	6.64e-05	1.12	0.131	1.34	0.00101
LIN7A	lin-7 homolog A, crumbs cell polarity complex component	1.5	0.00135	1.73	0.000167	-1.15	0.207
LINC00173	long intergenic non-protein coding RNA 173	1.5	0.00427	1.15	0.287	1.3	0.0526
LOC101927884	-	1.5	0.000836	1.37	0.00455	1.09	0.417
LOC400499	-	1.5	0.0101	1.18	0.28	1.27	0.113
LSM3	LSM3 homolog, U6 small nuclear RNA and mRNA degradation associated	1.5	0.00158	1.42	0.0042	1.05	0.668
MMP10	matrix metallopeptidase 10	1.5	0.000294	1.23	0.0223	1.21	0.0375
NAT8L	N-acetyltransferase 8 like	1.5	0.0013	-1	0.986	1.51	0.00155
NDUFAF4	NADH:ubiquinone oxidoreductase complex assembly factor 4	1.5	0.000828	1.56	0.000402	-1.04	0.716
NXPH4	neurexophilin 4	1.5	0.00224	1.26	0.0496	1.18	0.152
PIAS1	protein inhibitor of activated STAT 1	1.5	0.000216	1.04	0.702	1.45	0.000569
PLK4	polo like kinase 4	1.5	0.168	1.44	0.242	1.04	0.928
PSD3	pleckstrin and Sec7 domain containing 3	1.5	0.00265	1.17	0.205	1.29	0.0477
RBMS3	RNA binding motif single stranded interacting protein 3	1.5	0.0138	2.79	1.88e-05	-1.86	0.000944
RNF157-AS1	RNF157 antisense RNA 1	1.5	0.000621	1.14	0.165	1.31	0.0124
SAAL1	serum amyloid A like 1	1.5	0.00536	1.38	0.022	1.09	0.544
SCAMP1	secretory carrier membrane protein 1	1.5	0.00373	1.15	0.272	1.3	0.0427
SCIN	scinderin	1.5	0.00209	1.07	0.585	1.4	0.00717
SLC25A5-AS1	SLC25A5 antisense RNA 1	1.5	0.00222	1.01	0.934	1.48	0.00342
SMIM6	small integral membrane protein 6	1.5	0.00853	1.53	0.00707	-1.02	0.924
SUMO4	small ubiquitin-like modifier 4	1.5	0.105	1.36	0.256	1.11	0.724
TMEM132C	transmembrane protein 132C	1.5	0.00263	1.17	0.196	1.28	0.0454
ZNF184	zinc finger protein 184	1.5	0.0145	-1.02	0.938	1.53	0.0155
ZNF280B	zinc finger protein 280B	1.5	0.000145	1.51	0.000151	-1	0.975
ZNF586	zinc finger protein 586	1.5	0.00135	1.03	0.815	1.46	0.00274
ZRANB2	zinc finger RANBP2-type containing 2	1.5	0.000325	1.28	0.0105	1.17	0.0926
ANKMY2	ankyrin repeat and MYND domain containing 2	1.49	6.1e-05	1.23	0.00741	1.21	0.0146
ATE1	arginyltransferase 1	1.49	3.55e-06	1.37	4e-05	1.09	0.106
ATP6V1A	ATPase H+ transporting V1 subunit A	1.49	6.01e-05	1.38	0.000381	1.08	0.3
ATR	ATR serine/threonine kinase	1.49	0.0107	1.41	0.024	1.05	0.76
BEX2	brain expressed X-linked 2	1.49	0.0326	1.33	0.123	1.12	0.572
CPA2	carboxypeptidase A2	1.49	0.0109	1.29	0.0927	1.16	0.348
CSRNP2	cysteine and serine rich nuclear protein 2	1.49	0.000215	1.1	0.291	1.36	0.00183
DHX40	DEAH-box helicase 40	1.49	0.0114	1.08	0.66	1.38	0.0415
EFEMP1	EGF containing fibulin like extracellular matrix protein 1	1.49	0.00126	1.97	2.58e-05	-1.32	0.0165
FAM124A	family with sequence similarity 124 member A	1.49	0.000177	1.43	0.000448	1.04	0.658
FAM124B	family with sequence similarity 124 member B	1.49	0.00747	1.37	0.0304	1.09	0.573
FOXF1	forkhead box F1	1.49	0.0645	4.28	1.95e-05	-2.87	0.000255
GPT2	glutamic--pyruvic transaminase 2	1.49	0.0147	1.21	0.243	1.23	0.186
GRIA3	glutamate ionotropic receptor AMPA type subunit 3	1.49	0.0086	1.78	0.000856	-1.19	0.237
HAGLROS	HAGLR opposite strand (non-protein coding)	1.49	0.0174	1.04	0.859	1.44	0.0311
IRS2	insulin receptor substrate 2	1.49	0.000773	1.09	0.422	1.37	0.0046
KCNMB4	potassium calcium-activated channel subfamily M regulatory beta subunit 4	1.49	4.5e-06	1.52	4.86e-06	-1.02	0.73
LOC100132356	-	1.49	0.00419	-1.13	0.364	1.68	0.000733
LOC101928230	-	1.49	0.00137	1.52	0.000952	-1.02	0.881
MAGI2-AS3	MAGI2 antisense RNA 3	1.49	0.00019	1.42	0.000543	1.05	0.594
MIR1-1HG	MIR1-1 host gene	1.49	0.00953	1.1	0.535	1.35	0.0458
NDRG4	NDRG family member 4	1.49	0.00196	-1.53	0.00122	2.28	6.84e-06
NKAPP1	NFKB activating protein pseudogene 1	1.49	0.000344	1.12	0.222	1.33	0.0044
NT5C3A	5'-nucleotidase, cytosolic IIIA	1.49	0.0016	1.07	0.59	1.4	0.0059
PIFO	primary cilia formation	1.49	0.000636	1.33	0.00709	1.12	0.236
POGLUT1	protein O-glucosyltransferase 1	1.49	0.00116	1.35	0.00846	1.11	0.361
RNF165	ring finger protein 165	1.49	0.00286	1.22	0.0928	1.21	0.113
SESN1	sestrin 1	1.49	1.1e-05	1.21	0.00356	1.23	0.00272
SH3YL1	SH3 and SYLF domain containing 1	1.49	6.67e-05	1.29	0.00212	1.15	0.0657
SLC7A1	solute carrier family 7 member 1	1.49	0.0198	1.76	0.00286	-1.18	0.338
SNHG4	small nucleolar RNA host gene 4	1.49	0.00151	1.44	0.00289	1.03	0.798
SPDYE1	speedy/RINGO cell cycle regulator family member E1	1.49	0.0274	1.05	0.837	1.43	0.0587
SPRY1	sprouty RTK signaling antagonist 1	1.49	0.0861	1.88	0.0154	-1.26	0.361
STEAP3	STEAP3 metalloreductase	1.49	2.65e-05	1.06	0.387	1.41	0.000123
TMEM144	transmembrane protein 144	1.49	0.000267	1.02	0.865	1.47	0.000439
UBXN7-AS1	UBXN7 antisense RNA 1	1.49	0.0652	1.08	0.758	1.38	0.164
WDR35	WD repeat domain 35	1.49	0.0181	1.28	0.144	1.17	0.36
ZNF764	zinc finger protein 764	1.49	0.000106	1.66	1.63e-05	-1.11	0.174
ALPK2	alpha kinase 2	1.48	0.000345	1.44	0.000719	1.03	0.795
ARID2	AT-rich interaction domain 2	1.48	0.000937	1.02	0.884	1.46	0.0015
ASF1A	anti-silencing function 1A histone chaperone	1.48	0.00265	1.48	0.00283	-1	0.991
BDNF	brain derived neurotrophic factor	1.48	0.000488	1.53	0.000313	-1.03	0.753
C16orf71	chromosome 16 open reading frame 71	1.48	0.00286	1.06	0.656	1.39	0.00951
CABLES1	Cdk5 and Abl enzyme substrate 1	1.48	0.000151	1.25	0.00887	1.19	0.0412
CALHM4	calcium homeostasis modulator family member 4	1.48	0.00455	1.41	0.0103	1.04	0.768
CCDC115	coiled-coil domain containing 115	1.48	7.45e-05	1.08	0.301	1.37	0.000573
CD80	CD80 molecule	1.48	0.00245	1.15	0.237	1.29	0.0343
CDK4	cyclin dependent kinase 4	1.48	0.00364	1.19	0.159	1.24	0.0763
CENPU	centromere protein U	1.48	0.329	1.46	0.395	1.01	0.982
COLEC12	collectin subfamily member 12	1.48	0.000399	1.02	0.829	1.45	0.000782
DDX18	DEAD-box helicase 18	1.48	0.000576	1.41	0.00184	1.05	0.619
FAM155B	family with sequence similarity 155 member B	1.48	0.000504	1.17	0.0895	1.26	0.0184
GLIS1	GLIS family zinc finger 1	1.48	0.00631	1.56	0.00306	-1.05	0.731
IFIT5	interferon induced protein with tetratricopeptide repeats 5	1.48	0.000543	2.2	2.25e-06	-1.49	0.000494
JAKMIP2-AS1	JAKMIP2 antisense RNA 1	1.48	0.0154	1.29	0.111	1.15	0.384
KLK11	kallikrein related peptidase 11	1.48	0.00035	1.21	0.0313	1.22	0.031
LINC02226	long intergenic non-protein coding RNA 2226	1.48	0.00164	1.27	0.0336	1.17	0.159
MRAS	muscle RAS oncogene homolog	1.48	0.0011	1.02	0.897	1.46	0.00182
MSANTD4	Myb/SANT DNA binding domain containing 4 with coiled-coils	1.48	0.000519	1.11	0.253	1.33	0.00654
NACAP1	nascent polypeptide associated complex alpha subunit pseudogene 1	1.48	0.00769	1.21	0.163	1.22	0.153
NOC3L	NOC3 like DNA replication regulator	1.48	0.0022	1.52	0.00139	-1.03	0.829
OGT	O-linked N-acetylglucosamine (GlcNAc) transferase	1.48	0.00022	1.16	0.082	1.27	0.00888
PCNA	proliferating cell nuclear antigen	1.48	0.216	1.6	0.166	-1.08	0.848
POLR2G	RNA polymerase II subunit G	1.48	5.46e-07	1.26	6.52e-05	1.17	0.00108
PRG2	proteoglycan 2, pro eosinophil major basic protein	1.48	0.0093	1.08	0.605	1.36	0.0423
PTPRJ	protein tyrosine phosphatase, receptor type J	1.48	9.23e-05	1.06	0.444	1.4	0.000412
RAD51AP1	RAD51 associated protein 1	1.48	0.454	1.62	0.391	-1.1	0.889
RNF115	ring finger protein 115	1.48	3.37e-07	1.09	0.039	1.36	3.86e-06
RPA3	replication protein A3	1.48	0.0798	1.27	0.315	1.16	0.542
RRP15	ribosomal RNA processing 15 homolog	1.48	0.0033	1.66	0.000605	-1.12	0.372
SERPINE2	serpin family E member 2	1.48	0.000727	1.67	0.000108	-1.13	0.215
SHPRH	SNF2 histone linker PHD RING helicase	1.48	0.000271	1.22	0.0265	1.22	0.0287
SLC22A3	solute carrier family 22 member 3	1.48	0.082	5.65	6.15e-06	-3.81	4.99e-05
SLC35F1	solute carrier family 35 member F1	1.48	0.0452	1.43	0.0792	1.04	0.874
SLITRK2	SLIT and NTRK like family member 2	1.48	0.0179	2.14	0.000285	-1.45	0.0327
SORBS2	sorbin and SH3 domain containing 2	1.48	0.00674	2	0.000124	-1.36	0.0299
ST8SIA6-AS1	ST8SIA6 antisense RNA 1	1.48	0.00591	1.35	0.0294	1.1	0.492
TIAM2	T-cell lymphoma invasion and metastasis 2	1.48	0.0162	1.28	0.125	1.15	0.377
TOP2B	DNA topoisomerase II beta	1.48	0.0049	1.06	0.706	1.41	0.014
TRAV24	T cell receptor alpha variable 24	1.48	0.000651	1.13	0.227	1.32	0.00892
TRIT1	tRNA isopentenyltransferase 1	1.48	0.000527	1.45	0.000854	1.02	0.871
TTC26	tetratricopeptide repeat domain 26	1.48	0.000474	1.13	0.197	1.31	0.00756
ULBP1	UL16 binding protein 1	1.48	0.124	1.19	0.55	1.24	0.431
USP3-AS1	USP3 antisense RNA 1	1.48	0.0473	1.51	0.0441	-1.02	0.945
ZNF678	zinc finger protein 678	1.48	0.00422	1.29	0.051	1.15	0.272
CACNA2D1	calcium voltage-gated channel auxiliary subunit alpha2delta 1	1.47	0.0058	1.53	0.0035	-1.04	0.779
CCDC77	coiled-coil domain containing 77	1.47	0.0968	1.29	0.309	1.14	0.625
CHD1	chromodomain helicase DNA binding protein 1	1.47	0.00193	1.28	0.0296	1.15	0.206
CMSS1	cms1 ribosomal small subunit homolog (yeast)	1.47	0.0388	1.26	0.231	1.17	0.43
CNOT6L	CCR4-NOT transcription complex subunit 6 like	1.47	0.0021	1.05	0.722	1.41	0.00571
CNR1	cannabinoid receptor 1	1.47	9.61e-05	1.04	0.583	1.41	0.000299
CRACR2B	calcium release activated channel regulator 2B	1.47	0.01	1	0.981	1.46	0.0137
CYB5R4	cytochrome b5 reductase 4	1.47	0.000281	1.2	0.0349	1.22	0.0243
DNAJC10	DnaJ heat shock protein family (Hsp40) member C10	1.47	0.000619	1.43	0.00109	1.03	0.806
E2F7	E2F transcription factor 7	1.47	0.117	1.26	0.401	1.17	0.573
ELK3	ELK3, ETS transcription factor	1.47	0.00643	1.58	0.00215	-1.08	0.602
ENHO	energy homeostasis associated	1.47	0.00827	1.16	0.305	1.27	0.0942
GINS2	GINS complex subunit 2	1.47	0.305	1.35	0.476	1.09	0.85
GLIPR2	GLI pathogenesis related 2	1.47	0.00294	1.8	0.00016	-1.22	0.103
GPR34	G protein-coupled receptor 34	1.47	0.0059	1.44	0.00826	1.02	0.9
HELLS	helicase, lymphoid specific	1.47	0.165	1.22	0.527	1.2	0.55
HPSE	heparanase	1.47	0.000139	1.28	0.00362	1.14	0.0863
IGHE	immunoglobulin heavy constant epsilon	1.47	0.00353	1.14	0.286	1.29	0.0357
KEL	Kell blood group, metallo-endopeptidase	1.47	0.0193	2.39	7.63e-05	-1.63	0.00549
LOC100506606	-	1.47	0.00619	1.19	0.184	1.23	0.114
LOC101927811	-	1.47	0.00411	1.52	0.00271	-1.03	0.826
LOC107984270	-	1.47	0.0033	1.23	0.0832	1.19	0.128
MYRIP	myosin VIIA and Rab interacting protein	1.47	0.01	1.44	0.0147	1.02	0.923
NOL11	nucleolar protein 11	1.47	0.0185	1.39	0.043	1.06	0.76
PAX3	paired box 3	1.47	0.00386	-1.07	0.614	1.57	0.00151
PAXIP1-AS2	PAXIP1 antisense RNA 2	1.47	0.00031	1.41	0.000913	1.05	0.637
PLTP	phospholipid transfer protein	1.47	0.00111	-1.23	0.0462	1.8	4.08e-05
PODXL	podocalyxin like	1.47	0.0124	-1.08	0.64	1.59	0.00486
PPAT	phosphoribosyl pyrophosphate amidotransferase	1.47	0.0838	1.65	0.0348	-1.12	0.653
PRDM12	PR/SET domain 12	1.47	0.0087	1.07	0.661	1.38	0.0306
REPS1	RALBP1 associated Eps domain containing 1	1.47	1.56e-05	1.15	0.0259	1.28	0.000592
RPS6KA2	ribosomal protein S6 kinase A2	1.47	0.00174	1.22	0.0688	1.2	0.0855
S100A4	S100 calcium binding protein A4	1.47	0.00881	1.65	0.00158	-1.13	0.411
SLC16A11	solute carrier family 16 member 11	1.47	0.00118	1.26	0.0245	1.16	0.137
SMAGP	small cell adhesion glycoprotein	1.47	0.0016	1.18	0.127	1.25	0.0427
SPP1	secreted phosphoprotein 1	1.47	0.122	1.77	0.0348	-1.2	0.494
TMX3	thioredoxin related transmembrane protein 3	1.47	0.0274	1.39	0.0596	1.05	0.793
TRIM67	tripartite motif containing 67	1.47	0.0185	1.22	0.214	1.2	0.25
ULBP3	UL16 binding protein 3	1.47	0.000189	1.21	0.0215	1.21	0.0237
VENTX	VENT homeobox	1.47	0.032	1.33	0.123	1.11	0.578
VSTM2A-OT1	VSTM2A overlapping transcript 1	1.47	0.0173	1.47	0.017	1	0.992
VWDE	von Willebrand factor D and EGF domains	1.47	0.226	1.02	0.96	1.44	0.294
ZFAND4	zinc finger AN1-type containing 4	1.47	0.000394	1.43	0.00087	1.03	0.758
ZNF300	zinc finger protein 300	1.47	0.215	1.25	0.525	1.17	0.672
ZSCAN9	zinc finger and SCAN domain containing 9	1.47	0.000359	-1.18	0.059	1.73	2.36e-05
ALOX12P2	arachidonate 12-lipoxygenase pseudogene 2	1.46	0.000475	1.01	0.891	1.44	0.000733
ATP10D	ATPase phospholipid transporting 10D (putative)	1.46	0.0178	1.22	0.211	1.2	0.245
CA10	carbonic anhydrase 10	1.46	0.00142	1.33	0.0106	1.1	0.359
CCNB1	cyclin B1	1.46	0.223	1.45	0.268	1.01	0.989
CD1B	CD1b molecule	1.46	0.00825	1.39	0.02	1.05	0.739
CD48	CD48 molecule	1.46	0.34	8.67	0.000153	-5.95	0.000701
DEK	DEK proto-oncogene	1.46	0.254	1.01	0.981	1.45	0.318
DNAJC9-AS1	DNAJC9 antisense RNA 1	1.46	0.00194	1.17	0.144	1.25	0.0485
FAM110C	family with sequence similarity 110 member C	1.46	0.00116	-1.36	0.0046	1.99	1.18e-05
FAM111B	family with sequence similarity 111 member B	1.46	0.0865	1.1	0.717	1.33	0.223
FAM173B	family with sequence similarity 173 member B	1.46	3.19e-05	1.34	0.000321	1.09	0.189
FAM53B	family with sequence similarity 53 member B	1.46	6.96e-05	-1.09	0.263	1.59	1.73e-05
IFNA16	interferon alpha 16	1.46	0.035	1.03	0.894	1.42	0.0533
IRAK1BP1	interleukin 1 receptor associated kinase 1 binding protein 1	1.46	0.0755	1.05	0.853	1.39	0.142
JMJD1C-AS1	JMJD1C antisense RNA 1	1.46	0.0107	1.39	0.0248	1.05	0.784
LILRB3	leukocyte immunoglobulin like receptor B3	1.46	0.000326	1.22	0.0249	1.2	0.037
LOC101928881	-	1.46	0.00223	1.06	0.655	1.38	0.00716
LOC646903	-	1.46	0.0427	-1.37	0.0947	2.01	0.00163
LRCH2	leucine rich repeats and calponin homology domain containing 2	1.46	0.00059	1.51	0.000357	-1.03	0.771
MIS18BP1	MIS18 binding protein 1	1.46	0.181	1.08	0.823	1.35	0.335
MYCLP1	MYCL pseudogene 1	1.46	0.0189	1.56	0.00797	-1.07	0.698
NCK1-AS1	NCK1 antisense RNA 1 (head to head)	1.46	0.023	1	0.997	1.46	0.0264
PAQR5	progestin and adipoQ receptor family member 5	1.46	0.000414	-1.2	0.0375	1.75	2.13e-05
PAX7	paired box 7	1.46	0.000955	1.1	0.331	1.32	0.00833
PAXBP1	PAX3 and PAX7 binding protein 1	1.46	0.00593	1.1	0.462	1.32	0.0372
PFDN2	prefoldin subunit 2	1.46	0.000236	1.47	0.000248	-1.01	0.941
PIK3R3	phosphoinositide-3-kinase regulatory subunit 3	1.46	0.000791	-1.14	0.159	1.67	8.75e-05
RNF44	ring finger protein 44	1.46	0.00329	1.12	0.352	1.3	0.0299
SLC6A15	solute carrier family 6 member 15	1.46	0.00687	1.4	0.0161	1.05	0.768
TMEM135	transmembrane protein 135	1.46	0.000261	1.56	8.59e-05	-1.07	0.443
TRMT13	tRNA methyltransferase 13 homolog	1.46	0.00419	1.08	0.574	1.36	0.0186
ZNF100	zinc finger protein 100	1.46	0.049	1.18	0.409	1.23	0.302
ZNF420	zinc finger protein 420	1.46	0.0056	1.05	0.723	1.39	0.0161
ZNF597	zinc finger protein 597	1.46	0.00197	1.73	0.000138	-1.19	0.118
ZNF92	zinc finger protein 92	1.46	0.116	1.2	0.494	1.22	0.456
ADAMTS20	ADAM metallopeptidase with thrombospondin type 1 motif 20	1.45	0.00857	-1.15	0.304	1.66	0.00123
ADGRA3	adhesion G protein-coupled receptor A3	1.45	0.000455	1.28	0.0085	1.13	0.144
ANXA13	annexin A13	1.45	0.00242	1.05	0.678	1.38	0.00655
ATP1B2	ATPase Na+/K+ transporting subunit beta 2	1.45	0.00536	1.29	0.049	1.13	0.351
ATP7A	ATPase copper transporting alpha	1.45	0.00158	1.18	0.104	1.23	0.0542
BCL11B	B-cell CLL/lymphoma 11B	1.45	0.00236	1.06	0.595	1.36	0.00942
C12orf29	chromosome 12 open reading frame 29	1.45	0.00185	1.33	0.0109	1.09	0.409
C7orf31	chromosome 7 open reading frame 31	1.45	0.0278	1.1	0.601	1.32	0.103
CASP8AP2	caspase 8 associated protein 2	1.45	0.119	1.11	0.717	1.31	0.294
CDK14	cyclin dependent kinase 14	1.45	0.00021	1.34	0.00135	1.08	0.358
CHST2	carbohydrate sulfotransferase 2	1.45	0.000452	1.05	0.599	1.38	0.00148
CTAGE1	cutaneous T-cell lymphoma-associated antigen 1	1.45	0.00108	1.35	0.00532	1.08	0.464
CTNND2	catenin delta 2	1.45	0.016	-1.14	0.394	1.65	0.00314
DACT2	dishevelled binding antagonist of beta catenin 2	1.45	0.00537	1.64	0.000872	-1.13	0.354
DICER1	dicer 1, ribonuclease III	1.45	0.0016	1.38	0.00479	1.06	0.627
EME1	essential meiotic structure-specific endonuclease 1	1.45	0.000321	1.58	8.37e-05	-1.09	0.328
EMSY	EMSY, BRCA2 interacting transcriptional repressor	1.45	0.0005	-1.29	0.00693	1.87	7.55e-06
FOXA2	forkhead box A2	1.45	0.00814	1.82	0.00035	-1.26	0.0915
HECTD2	HECT domain E3 ubiquitin protein ligase 2	1.45	0.014	1.25	0.124	1.16	0.336
HFM1	HFM1, ATP dependent DNA helicase homolog	1.45	0.0288	1.27	0.158	1.14	0.453
HNF1B	HNF1 homeobox B	1.45	0.0379	1.46	0.0356	-1.01	0.972
HOXA1	homeobox A1	1.45	0.127	-1.38	0.215	2	0.012
IGHV4-28	immunoglobulin heavy variable 4-28	1.45	0.067	1.02	0.932	1.42	0.0995
KLRA1P	killer cell lectin like receptor A1, pseudogene	1.45	0.0158	1.38	0.0374	1.05	0.753
KRTAP9-4	keratin associated protein 9-4	1.45	0.0257	1.52	0.0149	-1.05	0.782
LOC101927164	-	1.45	0.00414	1.36	0.0122	1.06	0.63
METTL25	methyltransferase like 25	1.45	6.31e-06	1.31	0.000148	1.11	0.0547
MUC19	mucin 19, oligomeric	1.45	0.0083	1.36	0.0279	1.07	0.644
MYNN	myoneurin	1.45	0.00203	1.41	0.00368	1.02	0.853
NEUROD4	neuronal differentiation 4	1.45	0.00664	1.17	0.237	1.25	0.0994
NUP107	nucleoporin 107	1.45	0.0445	1.24	0.259	1.17	0.425
PARPBP	PARP1 binding protein	1.45	0.122	1.48	0.129	-1.02	0.956
PLXNC1	plexin C1	1.45	0.000132	1.07	0.359	1.35	0.000833
POC5	POC5 centriolar protein	1.45	0.00101	1.1	0.331	1.31	0.00902
PPWD1	peptidylprolyl isomerase domain and WD repeat containing 1	1.45	0.0152	1.29	0.0777	1.12	0.472
PSMA3	proteasome subunit alpha 3	1.45	3.52e-05	1.44	5.89e-05	1.01	0.939
RAD54B	RAD54 homolog B (S. cerevisiae)	1.45	0.117	1.16	0.591	1.25	0.383
RAET1E	retinoic acid early transcript 1E	1.45	0.0204	1.16	0.352	1.25	0.168
RGS22	regulator of G protein signaling 22	1.45	0.00618	1.18	0.19	1.23	0.111
RPL7L1	ribosomal protein L7 like 1	1.45	0.0282	1.16	0.411	1.26	0.183
SCML2	Scm polycomb group protein like 2	1.45	0.0361	1.7	0.00542	-1.18	0.343
SKP1	S-phase kinase associated protein 1	1.45	0.000787	1.38	0.00268	1.05	0.598
STK38L	serine/threonine kinase 38 like	1.45	0.00356	1.11	0.379	1.31	0.0284
TBX6	T-box 6	1.45	0.000881	1.19	0.068	1.22	0.044
TIA1	TIA1 cytotoxic granule associated RNA binding protein	1.45	0.0092	1.11	0.481	1.31	0.0545
TOX3	TOX high mobility group box family member 3	1.45	0.0257	1.97	0.000699	-1.36	0.0687
WDR48	WD repeat domain 48	1.45	7.08e-05	1.18	0.0201	1.23	0.00722
ANKDD1A	ankyrin repeat and death domain containing 1A	1.44	0.00498	1.08	0.523	1.33	0.0258
AP3M2	adaptor related protein complex 3 mu 2 subunit	1.44	0.00292	1.42	0.00385	1.01	0.938
APLF	aprataxin and PNKP like factor	1.44	0.0494	1.1	0.627	1.3	0.164
C16orf45	chromosome 16 open reading frame 45	1.44	0.0301	-1.15	0.413	1.65	0.00651
CCDC15	coiled-coil domain containing 15	1.44	0.0884	1.13	0.601	1.27	0.298
CD83	CD83 molecule	1.44	0.000929	1.43	0.000994	1	0.984
CFAP221	cilia and flagella associated protein 221	1.44	8.98e-05	1.33	0.00066	1.08	0.277
COA5	cytochrome c oxidase assembly factor 5	1.44	0.00259	1.29	0.0238	1.12	0.312
CSE1L	chromosome segregation 1 like	1.44	0.0467	1.34	0.121	1.08	0.723
DHX9P1	DEAH-box helicase 9 pseudogene 1	1.44	0.0787	-1.45	0.0929	2.1	0.0022
DLGAP1-AS2	DLGAP1 antisense RNA 2	1.44	0.00929	1.31	0.0469	1.1	0.496
DTX1	deltex E3 ubiquitin ligase 1	1.44	0.0118	1.12	0.449	1.29	0.073
FAM209B	family with sequence similarity 209 member B	1.44	0.0319	1.23	0.27	1.17	0.401
FRAT1	FRAT1, WNT signaling pathway regulator	1.44	0.0673	-1.39	0.11	2.01	0.00336
GNL3	G protein nucleolar 3	1.44	0.00565	1.64	0.00077	-1.14	0.302
GRAMD2B	GRAM domain containing 2B	1.44	0.0136	1.2	0.224	1.2	0.216
GRM2	glutamate metabotropic receptor 2	1.44	0.00109	1.14	0.165	1.26	0.0228
GRPR	gastrin releasing peptide receptor	1.44	0.00268	1.64	0.000345	-1.14	0.254
HIF1A	hypoxia inducible factor 1 alpha subunit	1.44	4.48e-06	1.25	0.000258	1.14	0.0106
HJURP	Holliday junction recognition protein	1.44	0.321	1.3	0.534	1.11	0.828
INA	internexin neuronal intermediate filament protein alpha	1.44	0.000248	1.19	0.0314	1.21	0.0198
INTS6	integrator complex subunit 6	1.44	0.000588	-1.04	0.697	1.5	0.000331
LANCL3	LanC like 3	1.44	0.00488	1.7	0.000365	-1.19	0.167
LCN1	lipocalin 1	1.44	0.0913	1.14	0.58	1.27	0.31
LINC02254	long intergenic non-protein coding RNA 2254	1.44	0.00543	1.29	0.0387	1.12	0.388
LOC101929536	-	1.44	0.0171	1.27	0.113	1.13	0.411
LOC105372179	-	1.44	0.00643	1.09	0.488	1.31	0.037
LOC107984399	-	1.44	0.00515	1.44	0.00569	1	0.992
LRR1	leucine rich repeat protein 1	1.44	0.0393	1.49	0.0299	-1.04	0.871
MIER3	MIER family member 3	1.44	0.000537	1.48	0.000354	-1.03	0.783
NFYB	nuclear transcription factor Y subunit beta	1.44	0.0784	1.16	0.499	1.23	0.344
NLGN4X	neuroligin 4, X-linked	1.44	0.0192	1.12	0.482	1.28	0.11
NPAT	nuclear protein, coactivator of histone transcription	1.44	0.00783	1.24	0.097	1.16	0.27
NUP88	nucleoporin 88	1.44	0.00199	1.38	0.00516	1.05	0.684
RCL1	RNA terminal phosphate cyclase like 1	1.44	0.00142	1.29	0.0139	1.11	0.293
RHOXF1	Rhox homeobox family member 1	1.44	0.00343	1.1	0.401	1.31	0.0234
SERTM1	serine rich and transmembrane domain containing 1	1.44	0.000714	1.21	0.0416	1.19	0.0577
SLC17A7	solute carrier family 17 member 7	1.44	0.000836	1.15	0.126	1.25	0.0226
SLC25A25-AS1	SLC25A25 antisense RNA 1	1.44	9.85e-05	1.33	0.000769	1.09	0.257
SRSF6	serine and arginine rich splicing factor 6	1.44	0.00155	1.8	3.93e-05	-1.25	0.0298
SRSF7	serine and arginine rich splicing factor 7	1.44	0.0408	1.03	0.891	1.39	0.0696
TAAR2	trace amine associated receptor 2 (gene/pseudogene)	1.44	0.000892	1.2	0.0515	1.2	0.0605
THSD4	thrombospondin type 1 domain containing 4	1.44	0.00112	1.14	0.174	1.26	0.023
TMEM108-AS1	TMEM108 antisense RNA 1	1.44	0.00079	1.11	0.27	1.3	0.00858
TSEN15	tRNA splicing endonuclease subunit 15	1.44	5.19e-05	1.36	0.000244	1.06	0.415
TTC25	tetratricopeptide repeat domain 25	1.44	0.0106	-1.03	0.881	1.48	0.00909
TXNIP	thioredoxin interacting protein	1.44	0.158	-1.64	0.08	2.37	0.00556
VN1R2	vomeronasal 1 receptor 2	1.44	0.0104	1.29	0.0599	1.11	0.46
ZBTB10	zinc finger and BTB domain containing 10	1.44	0.000155	1.09	0.261	1.32	0.0014
ZBTB41	zinc finger and BTB domain containing 41	1.44	0.0403	-1.02	0.942	1.46	0.0403
ZNF556	zinc finger protein 556	1.44	0.00265	1.28	0.0283	1.13	0.294
ZNF711	zinc finger protein 711	1.44	0.0163	1.15	0.368	1.25	0.13
ARHGEF28	Rho guanine nucleotide exchange factor 28	1.43	8.51e-05	1.46	7.16e-05	-1.02	0.847
ARL9	ADP ribosylation factor like GTPase 9	1.43	0.0228	1.18	0.289	1.21	0.237
ATP6V0A2	ATPase H+ transporting V0 subunit a2	1.43	0.000189	1.31	0.00173	1.09	0.252
B3GNT2	UDP-GlcNAc:betaGal beta-1,3-N-acetylglucosaminyltransferase 2	1.43	0.0138	1.03	0.875	1.39	0.0237
BEND4	BEN domain containing 4	1.43	0.561	2.13	0.257	-1.49	0.57
C15orf65	chromosome 15 open reading frame 65	1.43	0.0656	-1.09	0.708	1.55	0.0353
CADM2	cell adhesion molecule 2	1.43	1.14e-05	1.26	0.000446	1.13	0.0266
CBLN2	cerebellin 2 precursor	1.43	0.00438	1.3	0.0253	1.1	0.434
CBX3	chromobox 3	1.43	0.00131	1.45	0.000976	-1.01	0.928
CCDC138	coiled-coil domain containing 138	1.43	0.0116	1.11	0.452	1.28	0.0747
CELF4	CUGBP Elav-like family member 4	1.43	7.28e-05	1.37	0.000235	1.04	0.557
CHODL	chondrolectin	1.43	0.00865	1.16	0.248	1.23	0.112
CMPK2	cytidine/uridine monophosphate kinase 2	1.43	0.00829	1.88	0.000154	-1.32	0.0348
CXorf57	chromosome X open reading frame 57	1.43	0.00789	1.73	0.000454	-1.21	0.15
EFNB2	ephrin B2	1.43	6.15e-05	-2.48	9.38e-08	3.55	1.3e-09
HAS3	hyaluronan synthase 3	1.43	0.157	1.11	0.724	1.29	0.361
HAUS1	HAUS augmin like complex subunit 1	1.43	0.128	1.16	0.576	1.23	0.403
HRASLS	HRAS like suppressor	1.43	3.01e-06	1.37	1.61e-05	1.05	0.326
JMJD1C	jumonji domain containing 1C	1.43	0.000802	1.11	0.251	1.29	0.00976
KERA	keratocan	1.43	0.0018	1.14	0.196	1.25	0.0297
LANCL1	LanC like 1	1.43	0.00209	-1.04	0.772	1.48	0.00142
LINC01913	long intergenic non-protein coding RNA 1913	1.43	0.224	1.18	0.627	1.21	0.561
LINC02043	long intergenic non-protein coding RNA 2043	1.43	0.0585	1.34	0.126	1.07	0.77
LOC100289361	-	1.43	0.0111	1.17	0.248	1.22	0.145
LOC102723665	-	1.43	0.000638	1.26	0.0113	1.13	0.166
LOC102723701	-	1.43	0.00137	1.27	0.0163	1.12	0.235
LSM8	LSM8 homolog, U6 small nuclear RNA associated	1.43	0.00243	1.23	0.0549	1.16	0.164
LSMEM2	leucine rich single-pass membrane protein 2	1.43	0.00981	1.1	0.472	1.29	0.0594
METAP1D	methionyl aminopeptidase type 1D, mitochondrial	1.43	0.00478	1.05	0.704	1.36	0.0141
MLF1	myeloid leukemia factor 1	1.43	0.0632	1.29	0.196	1.1	0.645
NAAA	N-acylethanolamine acid amidase	1.43	0.000144	1.19	0.0226	1.21	0.016
NPHP1	nephrocystin 1	1.43	0.128	1	0.996	1.42	0.159
PCDH20	protocadherin 20	1.43	0.0088	1.94	0.000143	-1.35	0.027
PGBD5	piggyBac transposable element derived 5	1.43	0.00184	1.36	0.00518	1.05	0.667
PNMA2	paraneoplastic Ma antigen 2	1.43	0.000136	-1	0.97	1.44	0.000156
PSG5	pregnancy specific beta-1-glycoprotein 5	1.43	0.0299	1.06	0.74	1.34	0.0785
RAB11FIP2	RAB11 family interacting protein 2	1.43	2.66e-05	1.43	3.07e-05	-1	0.967
RASAL3	RAS protein activator like 3	1.43	0.0102	1.37	0.0218	1.04	0.785
RGMA	repulsive guidance molecule family member a	1.43	0.0518	1	0.993	1.43	0.063
RNF151	ring finger protein 151	1.43	0.00234	1.15	0.177	1.24	0.0424
SEPHS1	selenophosphate synthetase 1	1.43	0.0189	1.7	0.00202	-1.18	0.275
SFRP2	secreted frizzled related protein 2	1.43	0.259	2.24	0.0226	-1.57	0.197
SH3BGRL	SH3 domain binding glutamate rich protein like	1.43	0.00682	1.14	0.309	1.25	0.0782
SLC29A4	solute carrier family 29 member 4	1.43	0.0107	1.33	0.0385	1.07	0.616
SLC30A2	solute carrier family 30 member 2	1.43	0.00376	1.26	0.0481	1.14	0.256
STAC	SH3 and cysteine rich domain	1.43	0.0029	1.19	0.101	1.2	0.0981
SVIP	small VCP interacting protein	1.43	0.0123	1.06	0.685	1.34	0.0396
TBC1D15	TBC1 domain family member 15	1.43	0.00745	1.28	0.0531	1.12	0.405
THOC1	THO complex 1	1.43	0.00353	1.24	0.0539	1.15	0.228
THYN1	thymocyte nuclear protein 1	1.43	0.0226	1.13	0.458	1.27	0.133
TOGARAM1	TOG array regulator of axonemal microtubules 1	1.43	0.000585	-1.03	0.766	1.47	0.000367
TPSG1	tryptase gamma 1	1.43	0.00108	1.05	0.605	1.35	0.00408
TRAJ28	T cell receptor alpha joining 28	1.43	0.0248	1.16	0.332	1.23	0.2
TSPAN33	tetraspanin 33	1.43	0.00011	1.1	0.161	1.3	0.00163
UTP18	UTP18, small subunit processome component	1.43	0.00283	1.61	0.000406	-1.13	0.279
VANGL2	VANGL planar cell polarity protein 2	1.43	0.0113	1.11	0.485	1.29	0.0566
WRN	Werner syndrome RecQ like helicase	1.43	0.00725	1.43	0.00839	1	0.99
ZCCHC10	zinc finger CCHC-type containing 10	1.43	1.36e-05	1.42	2.31e-05	1.01	0.896
ZNF254	zinc finger protein 254	1.43	0.0329	1.17	0.362	1.22	0.244
ADAP1	ArfGAP with dual PH domains 1	1.42	0.00148	1.01	0.903	1.4	0.00217
AGL	amylo-alpha-1, 6-glucosidase, 4-alpha-glucanotransferase	1.42	0.00357	1.41	0.00435	1	0.976
AK9	adenylate kinase 9	1.42	0.00103	1.1	0.301	1.29	0.00998
ATRX	ATRX, chromatin remodeler	1.42	0.00318	1.25	0.0379	1.13	0.262
C8orf31	chromosome 8 open reading frame 31	1.42	0.0245	1.13	0.452	1.26	0.147
C8orf88	chromosome 8 open reading frame 88	1.42	0.238	1.87	0.0523	-1.32	0.408
CAMSAP2	calmodulin regulated spectrin associated protein family member 2	1.42	5.21e-05	-1	0.959	1.42	5.59e-05
CASP5	caspase 5	1.42	0.00637	1.07	0.596	1.32	0.0264
CCDC112	coiled-coil domain containing 112	1.42	0.0993	1.21	0.421	1.18	0.486
CD160	CD160 molecule	1.42	0.0114	1.12	0.42	1.27	0.0788
CLCN2	chloride voltage-gated channel 2	1.42	0.00161	1.25	0.0283	1.14	0.197
CXCL9	C-X-C motif chemokine ligand 9	1.42	0.00664	1.21	0.114	1.17	0.201
DDN	dendrin	1.42	0.0195	1.19	0.243	1.2	0.226
EFCAB7	EF-hand calcium binding domain 7	1.42	0.13	-1.32	0.258	1.88	0.0165
EXOG	exo/endonuclease G	1.42	0.000535	1.31	0.00364	1.08	0.376
FAM198A	family with sequence similarity 198 member A	1.42	0.00261	1.44	0.00194	-1.02	0.901
FGFR2	fibroblast growth factor receptor 2	1.42	0.00436	-1.02	0.907	1.44	0.00409
FNIP2	folliculin interacting protein 2	1.42	1.57e-05	1.4	3.17e-05	1.02	0.784
GAL3ST1	galactose-3-O-sulfotransferase 1	1.42	0.0111	1.27	0.0719	1.11	0.42
GRIA2	glutamate ionotropic receptor AMPA type subunit 2	1.42	9.15e-05	1.04	0.62	1.37	0.000247
IL21	interleukin 21	1.42	0.0104	1.02	0.89	1.39	0.0183
KCNJ12	potassium voltage-gated channel subfamily J member 12	1.42	0.0108	-1.18	0.203	1.68	0.000979
KIF20B	kinesin family member 20B	1.42	0.34	1.65	0.207	-1.16	0.734
KLHL7	kelch like family member 7	1.42	2.73e-05	1.31	0.000251	1.08	0.176
LEPROTL1	leptin receptor overlapping transcript like 1	1.42	1.2e-05	1.28	0.000257	1.11	0.0607
LHFPL2	LHFPL tetraspan subfamily member 2	1.42	0.00138	1.13	0.198	1.25	0.0232
LINC00957	long intergenic non-protein coding RNA 957	1.42	0.000864	-1.02	0.817	1.45	0.000556
LINC01091	long intergenic non-protein coding RNA 1091	1.42	0.00162	1.24	0.0302	1.14	0.18
LMO4	LIM domain only 4	1.42	0.00129	-1.07	0.5	1.52	0.000394
LOC101927609	-	1.42	0.118	1.62	0.0436	-1.14	0.604
LOC102724748	-	1.42	0.0226	1.22	0.2	1.17	0.319
LOC105378044	-	1.42	0.00285	1.29	0.0199	1.1	0.376
LOC107983950	-	1.42	0.00265	1.01	0.928	1.4	0.00388
LOC107984603	-	1.42	0.126	1.58	0.0572	-1.12	0.672
LRRN4CL	LRRN4 C-terminal like	1.42	0.00142	1.27	0.0166	1.12	0.25
MAN1C1	mannosidase alpha class 1C member 1	1.42	0.014	1.49	0.00719	-1.05	0.75
MARS2	methionyl-tRNA synthetase 2, mitochondrial	1.42	1.97e-05	1.59	2.34e-06	-1.12	0.0462
MCAM	melanoma cell adhesion molecule	1.42	2.79e-05	1.26	0.000797	1.12	0.0529
MCU	mitochondrial calcium uniporter	1.42	1.14e-05	1.43	1.32e-05	-1.01	0.937
MEX3C	mex-3 RNA binding family member C	1.42	0.00477	1.22	0.0895	1.17	0.18
NGDN	neuroguidin	1.42	0.000478	1.25	0.0119	1.14	0.119
NIPAL2	NIPA like domain containing 2	1.42	0.00189	1.29	0.0172	1.11	0.329
NKAIN1	sodium/potassium transporting ATPase interacting 1	1.42	0.00641	1.14	0.288	1.25	0.0721
OR6A2	olfactory receptor family 6 subfamily A member 2	1.42	0.0182	1.3	0.0747	1.09	0.581
PARP16	poly(ADP-ribose) polymerase family member 16	1.42	0.0025	1.17	0.14	1.21	0.0721
PPP1R1B	protein phosphatase 1 regulatory inhibitor subunit 1B	1.42	0.0213	1.28	0.103	1.11	0.51
PTTG1	pituitary tumor-transforming 1	1.42	0.341	1.46	0.352	-1.03	0.956
REEP2	receptor accessory protein 2	1.42	0.00107	-1.15	0.141	1.64	0.000109
RPH3A	rabphilin 3A	1.42	0.00353	1.23	0.0603	1.16	0.194
SH3BGRL2	SH3 domain binding glutamate rich protein like 2	1.42	9.04e-06	1.31	0.00011	1.08	0.121
SLC8A3	solute carrier family 8 member A3	1.42	0.00155	1.21	0.0488	1.17	0.112
SOBP	sine oculis binding protein homolog	1.42	0.00238	-1.06	0.558	1.51	0.000845
STIM2	stromal interaction molecule 2	1.42	0.00301	1.1	0.372	1.29	0.0255
TAC3	tachykinin 3	1.42	0.0831	1.5	0.0532	-1.06	0.813
TBC1D31	TBC1 domain family member 31	1.42	0.0641	1.37	0.114	1.04	0.87
TCAM1P	testicular cell adhesion molecule 1, pseudogene	1.42	0.0249	1.12	0.477	1.27	0.109
TET1	tet methylcytosine dioxygenase 1	1.42	0.0141	1.16	0.274	1.22	0.165
TRIM36	tripartite motif containing 36	1.42	0.0104	-1.04	0.812	1.47	0.00723
UPF2	UPF2, regulator of nonsense mediated mRNA decay	1.42	0.000172	1.52	5.37e-05	-1.06	0.411
WDR3	WD repeat domain 3	1.42	0.00451	1.53	0.00122	-1.08	0.517
WNT8B	Wnt family member 8B	1.42	0.0231	1.26	0.143	1.13	0.456
ZGLP1	zinc finger, GATA-like protein 1	1.42	0.00747	1.28	0.0447	1.1	0.442
ZNF365	zinc finger protein 365	1.42	0.0457	3.07	2.18e-05	-2.16	0.000458
ZNF512	zinc finger protein 512	1.42	0.00746	1.04	0.785	1.36	0.0161
ZNF708	zinc finger protein 708	1.42	0.0282	1.08	0.654	1.31	0.0979
ABHD10	abhydrolase domain containing 10	1.41	0.000298	1.49	0.000111	-1.06	0.494
AKR1B1	aldo-keto reductase family 1 member B	1.41	0.0224	1.25	0.139	1.13	0.431
ANKH	ANKH inorganic pyrophosphate transport regulator	1.41	2.38e-05	1.4	3.13e-05	1.01	0.941
ANKRD26	ankyrin repeat domain 26	1.41	0.00211	1.39	0.00288	1.01	0.918
ATOH1	atonal bHLH transcription factor 1	1.41	0.00697	1.22	0.1	1.16	0.23
B3GAT1	beta-1,3-glucuronyltransferase 1	1.41	0.0227	-1.03	0.867	1.46	0.0169
BBOF1	basal body orientation factor 1	1.41	0.00634	1.01	0.935	1.4	0.00917
BUB1	BUB1 mitotic checkpoint serine/threonine kinase	1.41	0.392	1.42	0.429	-1.01	0.989
CAPSL	calcyphosine like	1.41	0.0138	1.03	0.847	1.36	0.0264
CCT2	chaperonin containing TCP1 subunit 2	1.41	0.00111	1.12	0.226	1.26	0.0155
CDC42SE2	CDC42 small effector 2	1.41	0.000376	1.1	0.206	1.27	0.00523
CIP2A	cell proliferation regulating inhibitor of protein phosphatase 2A	1.41	0.167	1.45	0.159	-1.03	0.929
DCAF13	DDB1 and CUL4 associated factor 13	1.41	0.00422	1.45	0.00296	-1.03	0.842
DIEXF	digestive organ expansion factor homolog (zebrafish)	1.41	0.00348	1.27	0.0311	1.11	0.341
DNAJC24	DnaJ heat shock protein family (Hsp40) member C24	1.41	0.00369	1.35	0.00956	1.05	0.703
FA2H	fatty acid 2-hydroxylase	1.41	0.00203	1.55	0.00037	-1.1	0.369
FRAT2	FRAT2, WNT signaling pathway regulator	1.41	0.0331	1.23	0.211	1.15	0.403
GAS2	growth arrest specific 2	1.41	0.00326	1.54	0.000728	-1.09	0.424
GATS	GATS, stromal antigen 3 opposite strand	1.41	0.00111	-1.02	0.841	1.44	0.000736
GINS1	GINS complex subunit 1	1.41	0.322	1.21	0.644	1.17	0.702
GLYCTK-AS1	GLYCTK antisense RNA 1	1.41	0.00388	1.15	0.199	1.23	0.063
GPA33	glycoprotein A33	1.41	0.00414	1.16	0.191	1.22	0.078
GPN1	GPN-loop GTPase 1	1.41	0.00175	1.16	0.124	1.22	0.0504
GPRASP1	G protein-coupled receptor associated sorting protein 1	1.41	0.000294	1.25	0.00585	1.13	0.12
HEATR1	HEAT repeat containing 1	1.41	0.00319	1.24	0.0444	1.14	0.238
HHIPL2	HHIP like 2	1.41	0.00374	1.12	0.283	1.25	0.0436
ITGAX	integrin subunit alpha X	1.41	0.011	1.15	0.294	1.23	0.117
KCNAB2	potassium voltage-gated channel subfamily A regulatory beta subunit 2	1.41	0.000434	1.06	0.482	1.33	0.00211
KCNJ3	potassium voltage-gated channel subfamily J member 3	1.41	8.23e-05	1.2	0.00798	1.17	0.0204
KRTAP4-1	keratin associated protein 4-1	1.41	0.00235	1.07	0.543	1.32	0.0107
LECT2	leukocyte cell derived chemotaxin 2	1.41	0.0123	-1.33	0.0331	1.88	0.000224
LINC01525	long intergenic non-protein coding RNA 1525	1.41	0.00286	1.01	0.909	1.39	0.00444
LINC01549	long intergenic non-protein coding RNA 1549	1.41	0.00813	-1.03	0.823	1.46	0.00534
LINC01723	long intergenic non-protein coding RNA 1723	1.41	0.00632	1.21	0.109	1.17	0.193
LL0XNC01-250H12.3	-	1.41	0.0153	1.19	0.22	1.19	0.221
LOC100134040	-	1.41	0.232	1.58	0.133	-1.12	0.714
LOC100499194	-	1.41	0.00679	1.27	0.0493	1.11	0.39
LOC100996662	-	1.41	0.00085	1.14	0.148	1.24	0.0191
LOC101927608	-	1.41	0.00256	1.11	0.346	1.28	0.0221
LRRC56	leucine rich repeat containing 56	1.41	0.00215	1.07	0.505	1.32	0.0105
MBL1P	mannose binding lectin 1, pseudogene	1.41	0.0698	-1.03	0.89	1.45	0.063
MCC	mutated in colorectal cancers	1.41	0.0229	2.54	2.5e-05	-1.8	0.000901
MVB12B	multivesicular body subunit 12B	1.41	7.18e-05	1.11	0.117	1.27	0.00135
NDST4	N-deacetylase and N-sulfotransferase 4	1.41	0.0256	1.16	0.34	1.21	0.216
NME7	NME/NM23 family member 7	1.41	0.0152	1.14	0.34	1.23	0.125
NRARP	NOTCH regulated ankyrin repeat protein	1.41	0.0127	1.05	0.737	1.34	0.0356
OXR1	oxidation resistance 1	1.41	0.0321	-1.1	0.566	1.56	0.0124
PARP12	poly(ADP-ribose) polymerase family member 12	1.41	0.0073	1.12	0.358	1.26	0.0631
PCDHB7	protocadherin beta 7	1.41	0.0138	-1.01	0.931	1.43	0.0125
PIP	prolactin induced protein	1.41	0.00319	1.2	0.083	1.17	0.132
PIRT	phosphoinositide interacting regulator of transient receptor potential channels	1.41	0.00961	1.08	0.596	1.31	0.0393
PLAC9	placenta specific 9	1.41	0.0405	-1.2	0.282	1.7	0.005
PLCB1	phospholipase C beta 1	1.41	0.000244	-1.01	0.867	1.43	0.000202
RCN2	reticulocalbin 2	1.41	0.00259	1.31	0.0119	1.08	0.463
RGS7	regulator of G protein signaling 7	1.41	0.000486	1.31	0.0028	1.08	0.382
RHCG	Rh family C glycoprotein	1.41	0.00905	-1.02	0.894	1.43	0.00838
RPL32P3	ribosomal protein L32 pseudogene 3	1.41	0.000146	1.21	0.01	1.16	0.0372
RSBN1	round spermatid basic protein 1	1.41	0.00817	-1.07	0.592	1.52	0.00306
SLC25A21	solute carrier family 25 member 21	1.41	0.0166	1.24	0.126	1.13	0.384
SLIT1	slit guidance ligand 1	1.41	0.00511	-1.03	0.795	1.45	0.00334
STX17-AS1	STX17 antisense RNA 1	1.41	0.000328	1.13	0.127	1.25	0.0081
SUGT1P1	SGT1 homolog, MIS12 kinetochore complex assembly cochaperone pseudogene 1	1.41	0.0343	1.05	0.808	1.35	0.0764
TACR3	tachykinin receptor 3	1.41	0.00694	1.12	0.346	1.26	0.0653
TCEAL3	transcription elongation factor A like 3	1.41	0.00105	1.16	0.104	1.22	0.0368
TMEM106C	transmembrane protein 106C	1.41	0.000262	-1.15	0.0722	1.62	1.97e-05
TMEM196	transmembrane protein 196	1.41	0.00101	1.11	0.249	1.27	0.0132
TMEM41B	transmembrane protein 41B	1.41	8.26e-05	1.69	3.1e-06	-1.2	0.00972
TNFRSF13B	TNF receptor superfamily member 13B	1.41	0.00149	1.29	0.0109	1.09	0.356
TSEN2	tRNA splicing endonuclease subunit 2	1.41	0.0108	1.16	0.269	1.22	0.135
TSPYL4	TSPY like 4	1.41	0.0001	1.21	0.00778	1.16	0.0344
ZBED3-AS1	ZBED3 antisense RNA 1	1.41	0.000472	1.03	0.73	1.37	0.00116
ZBED8	zinc finger BED-type containing 8	1.41	0.0128	-1.36	0.0261	1.92	0.000194
ZBTB33	zinc finger and BTB domain containing 33	1.41	0.000303	1.07	0.368	1.31	0.0021
ZNF550	zinc finger protein 550	1.41	0.000147	1.79	2.46e-06	-1.27	0.00274
ADAM19	ADAM metallopeptidase domain 19	1.4	0.00529	1.49	0.00177	-1.07	0.589
AGPAT5	1-acylglycerol-3-phosphate O-acyltransferase 5	1.4	0.0819	1.54	0.0338	-1.1	0.66
AKR1C2	aldo-keto reductase family 1 member C2	1.4	0.0555	-1.38	0.0736	1.93	0.0018
C1orf194	chromosome 1 open reading frame 194	1.4	0.0328	1.02	0.934	1.37	0.0457
CCDC155	coiled-coil domain containing 155	1.4	0.0043	1.09	0.431	1.28	0.0273
CCNT2-AS1	CCNT2 antisense RNA 1	1.4	0.00911	1.06	0.666	1.32	0.0272
CD70	CD70 molecule	1.4	0.00643	1.11	0.39	1.26	0.0477
CDO1	cysteine dioxygenase type 1	1.4	0.00128	1.68	4.84e-05	-1.2	0.046
CEBPZOS	CEBPZ opposite strand	1.4	0.000297	1.14	0.0864	1.23	0.0105
CETP	cholesteryl ester transfer protein	1.4	0.0536	1.19	0.335	1.17	0.382
CNOT7	CCR4-NOT transcription complex subunit 7	1.4	0.0171	1.24	0.118	1.12	0.405
CYLD	CYLD lysine 63 deubiquitinase	1.4	3.88e-06	1.07	0.164	1.32	3e-05
CYS1	cystin 1	1.4	0.0519	2.04	0.000735	-1.46	0.0412
DDX47	DEAD-box helicase 47	1.4	8.45e-06	1.29	0.000136	1.09	0.0983
EDAR	ectodysplasin A receptor	1.4	0.00778	-1.05	0.742	1.47	0.004
FBXO30	F-box protein 30	1.4	0.00726	-1.01	0.937	1.41	0.00623
GPRIN3	GPRIN family member 3	1.4	7.53e-05	1.27	0.00108	1.1	0.137
H2AFY	H2A histone family member Y	1.4	0.000204	1.25	0.00397	1.12	0.12
HMGA2	high mobility group AT-hook 2	1.4	0.000511	1.15	0.0779	1.21	0.0226
HS3ST3B1	heparan sulfate-glucosamine 3-sulfotransferase 3B1	1.4	0.0129	1.23	0.122	1.14	0.315
INIP	INTS3 and NABP interacting protein	1.4	0.00784	1.23	0.0861	1.14	0.3
INPP5D	inositol polyphosphate-5-phosphatase D	1.4	0.000734	1.19	0.0459	1.18	0.0573
JAKMIP1	janus kinase and microtubule interacting protein 1	1.4	0.0874	1.73	0.0144	-1.23	0.334
KCNK5	potassium two pore domain channel subfamily K member 5	1.4	0.0722	-2.16	0.000777	3.03	4.68e-05
KCNK9	potassium two pore domain channel subfamily K member 9	1.4	0.00056	1.17	0.0511	1.19	0.037
KRT24	keratin 24	1.4	0.00778	1.11	0.401	1.26	0.0575
KRT81	keratin 81	1.4	0.0028	1.32	0.0114	1.07	0.55
LINC02019	long intergenic non-protein coding RNA 2019	1.4	0.00345	1.21	0.0779	1.16	0.165
LOC100506691	-	1.4	0.00196	1.01	0.916	1.38	0.00297
LOC105369705	-	1.4	0.00627	1.12	0.34	1.25	0.0571
LOC105376287	-	1.4	0.00343	1.36	0.00643	1.03	0.823
LOC728099	-	1.4	0.0188	1.45	0.011	-1.04	0.808
MDH1B	malate dehydrogenase 1B	1.4	0.0103	1.01	0.953	1.39	0.0155
MLLT6	MLLT6, PHD finger containing	1.4	0.00115	-1.03	0.791	1.44	0.000766
MPHOSPH6	M-phase phosphoprotein 6	1.4	2.1e-06	1.52	6.38e-07	-1.09	0.0481
NRIP1	nuclear receptor interacting protein 1	1.4	0.00231	1.07	0.49	1.3	0.0131
NRP2	neuropilin 2	1.4	7.59e-05	1.17	0.015	1.19	0.0103
NTHL1	nth like DNA glycosylase 1	1.4	0.2	1.19	0.549	1.17	0.601
OR8G1	olfactory receptor family 8 subfamily G member 1 (gene/pseudogene)	1.4	0.00311	1.17	0.127	1.2	0.0897
PCLAF	PCNA clamp associated factor	1.4	0.391	1.22	0.668	1.15	0.769
PERM1	PPARGC1 and ESRR induced regulator, muscle 1	1.4	0.0372	1.28	0.133	1.1	0.606
PHF6	PHD finger protein 6	1.4	0.0145	1.21	0.168	1.17	0.27
PI16	peptidase inhibitor 16	1.4	0.0075	1.16	0.216	1.21	0.126
POPDC3	popeye domain containing 3	1.4	0.0229	2.91	5.87e-06	-2.08	0.000121
PRKD3	protein kinase D3	1.4	0.074	1.19	0.391	1.18	0.408
RNF144B	ring finger protein 144B	1.4	0.000387	-1.05	0.584	1.47	0.000176
SEC22A	SEC22 homolog A, vesicle trafficking protein	1.4	0.000413	1.26	0.00573	1.11	0.183
SLC1A2	solute carrier family 1 member 2	1.4	0.000147	1.13	0.0697	1.24	0.00485
SNHG15	small nucleolar RNA host gene 15	1.4	0.00344	1.7	0.00015	-1.21	0.0665
SNHG6	small nucleolar RNA host gene 6	1.4	0.0327	1.17	0.333	1.2	0.257
SORCS3	sortilin related VPS10 domain containing receptor 3	1.4	0.000345	-1.08	0.3	1.52	7.05e-05
SRGAP3	SLIT-ROBO Rho GTPase activating protein 3	1.4	0.00911	1.02	0.887	1.37	0.0158
TBC1D19	TBC1 domain family member 19	1.4	0.000389	1.11	0.176	1.26	0.00677
TCEAL7	transcription elongation factor A like 7	1.4	0.29	-1.03	0.954	1.44	0.307
TMEM126B	transmembrane protein 126B	1.4	0.00446	1.18	0.125	1.19	0.119
UBA5	ubiquitin like modifier activating enzyme 5	1.4	6.31e-05	1.32	0.000341	1.06	0.373
ZNF252P-AS1	ZNF252P antisense RNA 1	1.4	0.00445	1.06	0.623	1.32	0.016
ZNF518A	zinc finger protein 518A	1.4	0.012	1.39	0.0147	1.01	0.968
ABI3	ABI family member 3	1.39	0.0107	1.18	0.193	1.18	0.184
ABRAXAS2	abraxas 2, BRISC complex subunit	1.39	0.000225	1.26	0.00281	1.1	0.19
ALPK3	alpha kinase 3	1.39	0.0474	-1.24	0.211	1.72	0.00401
ARL14EP	ADP ribosylation factor like GTPase 14 effector protein	1.39	9.52e-05	1.3	0.000613	1.07	0.31
ATL1	atlastin GTPase 1	1.39	0.00891	1.13	0.31	1.23	0.0832
BACE2	beta-site APP-cleaving enzyme 2	1.39	0.000142	1.1	0.165	1.26	0.00198
BGLT3	beta globin locus transcript 3 (non-protein coding)	1.39	0.00458	1.24	0.048	1.12	0.286
BRIP1	BRCA1 interacting protein C-terminal helicase 1	1.39	0.312	1.25	0.546	1.12	0.784
C14orf39	chromosome 14 open reading frame 39	1.39	0.0287	1.21	0.206	1.15	0.368
CDKL1	cyclin dependent kinase like 1	1.39	7.61e-05	1.27	0.00108	1.1	0.132
CLEC10A	C-type lectin domain containing 10A	1.39	0.00635	-1.04	0.738	1.44	0.00377
CSTF3	cleavage stimulation factor subunit 3	1.39	0.0259	1.37	0.0382	1.02	0.918
DAPK1	death associated protein kinase 1	1.39	0.00255	1.24	0.0303	1.12	0.265
DMAC1	distal membrane arm assembly complex 1	1.39	0.00603	1.16	0.19	1.2	0.121
DNM3	dynamin 3	1.39	0.0101	1.37	0.0138	1.01	0.935
DYNLT3	dynein light chain Tctex-type 3	1.39	0.000113	1.73	2.5e-06	-1.24	0.00296
ELFN1-AS1	ELFN1 antisense RNA 1	1.39	0.00132	1.16	0.0869	1.19	0.0522
EPHA6	EPH receptor A6	1.39	0.00552	1.55	0.000879	-1.11	0.348
FAM122B	family with sequence similarity 122B	1.39	0.0399	1.14	0.428	1.22	0.239
FAM212B-AS1	FAM212B antisense RNA 1	1.39	0.00313	1.22	0.0514	1.14	0.201
FIG4	FIG4 phosphoinositide 5-phosphatase	1.39	0.0344	-1.05	0.79	1.46	0.0216
FUCA1	alpha-L-fucosidase 1	1.39	0.00891	1.13	0.322	1.23	0.0854
G2E3	G2/M-phase specific E3 ubiquitin protein ligase	1.39	0.0393	1.27	0.142	1.1	0.596
GBX1	gastrulation brain homeobox 1	1.39	0.0832	1.02	0.942	1.36	0.12
GDPD1	glycerophosphodiester phosphodiesterase domain containing 1	1.39	0.00477	-1.04	0.761	1.44	0.00285
IGF2-AS	IGF2 antisense RNA	1.39	0.00536	1.32	0.0167	1.06	0.651
IPO5	importin 5	1.39	0.0719	1.34	0.122	1.03	0.883
IQCF1	IQ motif containing F1	1.39	0.0452	1.19	0.311	1.17	0.352
ITGA10	integrin subunit alpha 10	1.39	0.0268	1.17	0.288	1.19	0.252
JADE1	jade family PHD finger 1	1.39	0.0276	1.2	0.224	1.16	0.345
KIAA1468	KIAA1468	1.39	3e-05	1.24	0.00115	1.12	0.045
KLF12	Kruppel like factor 12	1.39	2.37e-05	-1.17	0.00689	1.62	1.04e-06
KSR2	kinase suppressor of ras 2	1.39	0.000833	1.07	0.438	1.3	0.00504
LINC00993	long intergenic non-protein coding RNA 993	1.39	0.0104	1.15	0.279	1.21	0.124
LINC02486	long intergenic non-protein coding RNA 2486	1.39	0.0451	1.05	0.809	1.32	0.0979
LOC100270804	-	1.39	0.0443	-1.25	0.185	1.73	0.00356
LOC101928760	-	1.39	0.0256	1.05	0.777	1.33	0.0605
LOC101928937	-	1.39	0.00801	1.29	0.0292	1.07	0.576
LOC101929550	-	1.39	0.00633	1.14	0.248	1.22	0.0882
LOC107986334	-	1.39	0.0424	1.07	0.687	1.29	0.125
LOC441204	-	1.39	0.00104	1.1	0.303	1.27	0.0104
MYSM1	Myb like, SWIRM and MPN domains 1	1.39	0.0794	1.49	0.0435	-1.07	0.756
NEDD1	neural precursor cell expressed, developmentally down-regulated 1	1.39	0.0109	1.31	0.036	1.06	0.652
NPM1	nucleophosmin 1	1.39	0.0262	1.47	0.0151	-1.05	0.76
ORC4	origin recognition complex subunit 4	1.39	0.000938	1.24	0.0166	1.12	0.188
PCDH12	protocadherin 12	1.39	0.0159	1.33	0.0368	1.05	0.761
PIP5KL1	phosphatidylinositol-4-phosphate 5-kinase like 1	1.39	0.0213	1	0.984	1.39	0.0287
PSMA5	proteasome subunit alpha 5	1.39	0.00119	1.23	0.0194	1.12	0.185
RFPL3	ret finger protein like 3	1.39	0.0388	1.16	0.355	1.19	0.274
RIF1	replication timing regulatory factor 1	1.39	0.00599	1.25	0.0541	1.12	0.347
RPL39P37	ribosomal protein L39 pseudogene 37	1.39	0.00575	1.25	0.0434	1.11	0.375
RPP40	ribonuclease P/MRP subunit p40	1.39	0.00236	1.33	0.00667	1.04	0.683
RWDD2B	RWD domain containing 2B	1.39	0.0023	1.26	0.0185	1.1	0.331
SAMD13	sterile alpha motif domain containing 13	1.39	0.136	1.07	0.811	1.31	0.265
SEL1L3	SEL1L family member 3	1.39	0.000183	1.01	0.94	1.39	0.000272
SLCO1B1	solute carrier organic anion transporter family member 1B1	1.39	0.0198	1.1	0.518	1.26	0.101
SPHKAP	SPHK1 interactor, AKAP domain containing	1.39	0.151	1.98	0.00774	-1.43	0.147
SYNDIG1L	synapse differentiation inducing 1 like	1.39	0.00313	1.13	0.251	1.24	0.0412
TBC1D21	TBC1 domain family member 21	1.39	0.00754	1.43	0.00493	-1.03	0.827
TRHDE-AS1	TRHDE antisense RNA 1	1.39	0.00289	1.4	0.00235	-1.01	0.936
TRMT5	tRNA methyltransferase 5	1.39	0.0207	1.43	0.0161	-1.03	0.858
TSHZ3	teashirt zinc finger homeobox 3	1.39	0.00382	1.32	0.0112	1.05	0.657
TTC3	tetratricopeptide repeat domain 3	1.39	6.74e-05	1.15	0.0245	1.2	0.00588
VWA3A	von Willebrand factor A domain containing 3A	1.39	0.00316	1.1	0.368	1.26	0.0249
WTAP	WT1 associated protein	1.39	0.000833	1.39	0.000846	-1	0.996
XGY2	Xg pseudogene, Y-linked 2	1.39	0.0087	1.15	0.262	1.21	0.11
ZNF273	zinc finger protein 273	1.39	0.177	1.06	0.845	1.31	0.304
ZNF468	zinc finger protein 468	1.39	0.00461	1.79	8.09e-05	-1.28	0.0274
ZNF541	zinc finger protein 541	1.39	0.00756	1.18	0.155	1.18	0.157
ZWINT	ZW10 interacting kinetochore protein	1.39	0.22	1.26	0.438	1.1	0.766
AACSP1	acetoacetyl-CoA synthetase pseudogene 1	1.38	0.0503	-1.02	0.936	1.4	0.0498
ANLN	anillin actin binding protein	1.38	0.341	1.33	0.447	1.04	0.934
ASPM	abnormal spindle microtubule assembly	1.38	0.448	-1.05	0.936	1.45	0.431
ATG5	autophagy related 5	1.38	0.000172	1.34	0.000448	1.03	0.702
B3GALNT1	beta-1,3-N-acetylgalactosaminyltransferase 1 (globoside blood group)	1.38	0.000422	1.19	0.0241	1.16	0.0551
BANK1	B-cell scaffold protein with ankyrin repeats 1	1.38	2.27e-05	1.02	0.804	1.36	4.34e-05
BARD1	BRCA1 associated RING domain 1	1.38	0.0215	1.34	0.034	1.03	0.879
BCLAF1	BCL2 associated transcription factor 1	1.38	0.023	1.29	0.0725	1.07	0.669
BCORP1	BCL6 corepressor pseudogene 1	1.38	0.00943	1.17	0.167	1.17	0.182
C12orf57	chromosome 12 open reading frame 57	1.38	7.42e-05	1.15	0.0293	1.2	0.00585
C3orf38	chromosome 3 open reading frame 38	1.38	0.0256	1.34	0.044	1.03	0.853
CATSPERB	cation channel sperm associated auxiliary subunit beta	1.38	0.0152	1.21	0.148	1.14	0.317
CBLN1	cerebellin 1 precursor	1.38	0.0407	1.65	0.00413	-1.2	0.267
CCDC144NL-AS1	CCDC144NL antisense RNA 1	1.38	0.0135	-1.24	0.0946	1.71	0.000548
CCDC191	coiled-coil domain containing 191	1.38	0.00668	-1.15	0.218	1.59	0.000679
CEP55	centrosomal protein 55	1.38	0.387	1.27	0.58	1.09	0.865
CPSF6	cleavage and polyadenylation specific factor 6	1.38	0.0256	1.25	0.124	1.11	0.505
CSNK1G2-AS1	CSNK1G2 antisense RNA 1	1.38	0.00162	1.31	0.00569	1.06	0.571
CYP39A1	cytochrome P450 family 39 subfamily A member 1	1.38	0.00275	1.1	0.347	1.26	0.0242
DNAJC5G	DnaJ heat shock protein family (Hsp40) member C5 gamma	1.38	0.00439	1.33	0.0107	1.04	0.726
DTX2P1-UPK3BP1-PMS2P11	DTX2P1-UPK3BP1-PMS2P11 readthrough, transcribed pseudogene	1.38	0.007	1.07	0.585	1.29	0.0282
EFL1	elongation factor like GTPase 1	1.38	0.00654	1.13	0.267	1.22	0.0777
EML5	echinoderm microtubule associated protein like 5	1.38	0.00838	1.26	0.0544	1.1	0.431
F8	coagulation factor VIII	1.38	0.00863	-1.09	0.509	1.5	0.00243
FBXO3	F-box protein 3	1.38	0.000204	1.32	0.000757	1.05	0.525
FOXP4-AS1	FOXP4 antisense RNA 1	1.38	0.00647	1.49	0.00169	-1.08	0.507
FRMD8P1	FERM domain containing 8 pseudogene 1	1.38	0.058	1.04	0.841	1.32	0.118
GSTO2	glutathione S-transferase omega 2	1.38	0.0233	-1.11	0.461	1.53	0.00573
HMMR	hyaluronan mediated motility receptor	1.38	0.454	1.32	0.571	1.04	0.942
HOMER1	homer scaffolding protein 1	1.38	0.00128	1.45	0.000493	-1.05	0.607
HOXD-AS2	HOXD cluster antisense RNA 2	1.38	0.00603	1.11	0.338	1.24	0.0541
IL24	interleukin 24	1.38	0.00727	1.14	0.242	1.21	0.0937
JAZF1	JAZF zinc finger 1	1.38	0.00645	2.15	1e-05	-1.57	0.000787
KDM2B	lysine demethylase 2B	1.38	0.00119	-1.02	0.864	1.41	0.000936
KRTAP10-11	keratin associated protein 10-11	1.38	0.0026	1.24	0.0344	1.12	0.255
LINC00705	long intergenic non-protein coding RNA 705	1.38	0.00814	1.33	0.0182	1.04	0.769
LINC00959	long intergenic non-protein coding RNA 959	1.38	0.0159	-1.01	0.961	1.39	0.0158
LINC01225	LINC01225 pseudogene	1.38	0.0183	1.15	0.31	1.2	0.172
LINC01494	long intergenic non-protein coding RNA 1494	1.38	0.00466	1.17	0.126	1.17	0.129
LINC01806	long intergenic non-protein coding RNA 1806	1.38	0.0021	1.27	0.0136	1.08	0.39
LOC101927640	-	1.38	0.00349	1.18	0.103	1.17	0.126
LOC101928222	-	1.38	0.0159	1.06	0.663	1.3	0.0525
LOC101928985	-	1.38	0.0115	1.39	0.0106	-1.01	0.946
LOC102724165	-	1.38	0.0258	1.22	0.159	1.13	0.42
LOC105371228	-	1.38	0.0394	1.17	0.32	1.17	0.313
LOC105378730	-	1.38	0.00505	1.19	0.105	1.16	0.159
LOC107984202	-	1.38	0.0159	1.1	0.481	1.26	0.0846
LOC107985861	-	1.38	0.0315	1.36	0.0445	1.02	0.925
LOC284933	-	1.38	0.011	1.2	0.14	1.16	0.248
LOC728485	-	1.38	0.0118	1.58	0.00151	-1.15	0.287
LOXL1-AS1	LOXL1 antisense RNA 1	1.38	0.00451	1.47	0.00141	-1.06	0.579
MARC2	mitochondrial amidoxime reducing component 2	1.38	0.00111	1.31	0.00377	1.05	0.58
MEFV	MEFV, pyrin innate immunity regulator	1.38	0.0223	1.14	0.347	1.21	0.173
MGC12916	-	1.38	0.00121	1.25	0.0139	1.11	0.257
MTERF2	mitochondrial transcription termination factor 2	1.38	0.00143	1.27	0.0114	1.09	0.332
NOTCH2	notch 2	1.38	0.000479	1.06	0.504	1.31	0.00206
NOTUM	NOTUM, palmitoleoyl-protein carboxylesterase	1.38	0.00146	1.28	0.00919	1.08	0.383
NSUN3	NOP2/Sun RNA methyltransferase family member 3	1.38	0.000197	1.03	0.736	1.34	0.00047
NUDT5	nudix hydrolase 5	1.38	0.0185	1.49	0.00588	-1.09	0.568
PAIP2	poly(A) binding protein interacting protein 2	1.38	0.000647	1.19	0.0317	1.16	0.067
PDZD7	PDZ domain containing 7	1.38	0.0201	-1.13	0.386	1.56	0.00351
PNN	pinin, desmosome associated protein	1.38	0.0315	1.27	0.112	1.09	0.612
POLE3	DNA polymerase epsilon 3, accessory subunit	1.38	0.000239	1.45	9.85e-05	-1.05	0.529
POLR1C	RNA polymerase I subunit C	1.38	0.000373	1.41	0.000292	-1.02	0.839
PPP4R2	protein phosphatase 4 regulatory subunit 2	1.38	0.0269	1.04	0.823	1.32	0.0582
PREPL	prolyl endopeptidase-like	1.38	0.000133	1.46	4.36e-05	-1.06	0.381
PRSS3	protease, serine 3	1.38	0.0159	1.08	0.596	1.28	0.0671
RAP2A	RAP2A, member of RAS oncogene family	1.38	0.000475	1.36	0.00084	1.01	0.878
SENP8	SUMO/sentrin peptidase family member, NEDD8 specific	1.38	0.000496	1.27	0.00419	1.08	0.299
SKIV2L2	Ski2 like RNA helicase 2	1.38	0.0144	1.33	0.0312	1.04	0.809
SLC12A2	solute carrier family 12 member 2	1.38	0.148	-1.23	0.385	1.7	0.0288
SLC35E2	solute carrier family 35 member E2	1.38	0.227	-1.53	0.131	2.11	0.0124
SOGA3	SOGA family member 3	1.38	0.00136	-1.1	0.273	1.52	0.000213
SPRR4	small proline rich protein 4	1.38	0.0101	1.16	0.219	1.19	0.152
SVBP	small vasohibin binding protein	1.38	4.2e-05	1.09	0.123	1.27	0.000567
SYPL1	synaptophysin like 1	1.38	8.22e-05	1.45	3.41e-05	-1.05	0.456
TCF15	transcription factor 15	1.38	0.0401	1.5	0.0145	-1.09	0.626
TCN2	transcobalamin 2	1.38	0.000848	1.18	0.0443	1.17	0.0645
THNSL1	threonine synthase like 1	1.38	0.000283	1.18	0.0238	1.17	0.0355
TMEM38B	transmembrane protein 38B	1.38	0.00159	1.73	2.79e-05	-1.26	0.016
USP3	ubiquitin specific peptidase 3	1.38	2.93e-05	1.29	0.000207	1.06	0.253
VRK1	vaccinia related kinase 1	1.38	0.244	1.57	0.122	-1.14	0.68
YY2	YY2 transcription factor	1.38	0.00644	1.1	0.379	1.25	0.0508
ZNF268	zinc finger protein 268	1.38	0.000732	1.38	0.000662	-1.01	0.951
ZNF84	zinc finger protein 84	1.38	0.005	1.14	0.215	1.21	0.0777
ADRA2A	adrenoceptor alpha 2A	1.37	0.00915	1.19	0.129	1.15	0.235
ARID4B	AT-rich interaction domain 4B	1.37	0.00121	-1.07	0.449	1.46	0.000337
B3GNT4	UDP-GlcNAc:betaGal beta-1,3-N-acetylglucosaminyltransferase 4	1.37	0.0133	-1	0.976	1.38	0.0136
BBC3	BCL2 binding component 3	1.37	0.00733	1.17	0.167	1.17	0.147
C1orf53	chromosome 1 open reading frame 53	1.37	0.0258	1.46	0.0105	-1.07	0.659
CCL13	C-C motif chemokine ligand 13	1.37	0.0148	1.13	0.337	1.21	0.138
CEP57	centrosomal protein 57	1.37	0.0771	1.21	0.31	1.13	0.527
CFAP73	cilia and flagella associated protein 73	1.37	0.00863	1.02	0.896	1.35	0.0153
CHD9	chromodomain helicase DNA binding protein 9	1.37	0.00133	1.25	0.0124	1.1	0.291
CLDN5	claudin 5	1.37	0.0417	1.1	0.578	1.25	0.166
CNRIP1	cannabinoid receptor interacting protein 1	1.37	0.02	1.93	0.000173	-1.41	0.0162
COPS8	COP9 signalosome subunit 8	1.37	0.000185	1.14	0.0461	1.2	0.0114
COX7C	cytochrome c oxidase subunit 7C	1.37	0.00583	1.14	0.233	1.21	0.0867
CPNE8	copine 8	1.37	0.00269	1.04	0.748	1.33	0.00698
CRYBB1	crystallin beta B1	1.37	0.0151	1.18	0.201	1.16	0.235
CRYGEP	crystallin gamma E, pseudogene	1.37	0.138	1.54	0.0582	-1.13	0.629
CSRP1	cysteine and glycine rich protein 1	1.37	0.0161	-1.02	0.877	1.4	0.0124
CWF19L2	CWF19 like 2, cell cycle control (S. pombe)	1.37	0.0101	1.27	0.0465	1.08	0.531
DNAAF1	dynein axonemal assembly factor 1	1.37	0.0079	1.05	0.711	1.3	0.0225
DNAJC18	DnaJ heat shock protein family (Hsp40) member C18	1.37	0.000595	1.08	0.304	1.27	0.00556
EID2B	EP300 interacting inhibitor of differentiation 2B	1.37	0.00423	1.15	0.18	1.2	0.085
EIF1AX	eukaryotic translation initiation factor 1A, X-linked	1.37	0.0636	1.3	0.136	1.05	0.791
EPHA2	EPH receptor A2	1.37	0.0213	2.06	9.01e-05	-1.5	0.00631
FAAH2	fatty acid amide hydrolase 2	1.37	0.0294	1.25	0.125	1.1	0.557
FAM185A	family with sequence similarity 185 member A	1.37	0.123	1.14	0.577	1.21	0.405
FAM215A	family with sequence similarity 215 member A (non-protein coding)	1.37	0.0377	1	0.999	1.37	0.0424
GJA10	gap junction protein alpha 10	1.37	0.0159	1.14	0.33	1.21	0.142
GPR158	G protein-coupled receptor 158	1.37	0.025	1.27	0.0863	1.08	0.613
GPRC5B	G protein-coupled receptor class C group 5 member B	1.37	0.0214	1.42	0.0159	-1.03	0.85
HNF4A	hepatocyte nuclear factor 4 alpha	1.37	0.0195	1.56	0.00269	-1.14	0.333
HSPB2	heat shock protein family B (small) member 2	1.37	0.00438	1.18	0.108	1.16	0.146
IGLV3-10	immunoglobulin lambda variable 3-10	1.37	0.0144	1.14	0.309	1.2	0.134
IL18RAP	interleukin 18 receptor accessory protein	1.37	0.0187	1.22	0.129	1.12	0.393
IL34	interleukin 34	1.37	0.00534	1.26	0.0316	1.09	0.441
IQCB1	IQ motif containing B1	1.37	0.013	1.18	0.181	1.16	0.229
JPH1	junctophilin 1	1.37	7.02e-05	1.27	0.000674	1.08	0.217
KCNE2	potassium voltage-gated channel subfamily E regulatory subunit 2	1.37	0.00265	1.11	0.292	1.24	0.029
KIAA1147	KIAA1147	1.37	0.000153	1.46	3.88e-05	-1.07	0.329
LDHAL6A	lactate dehydrogenase A like 6A	1.37	0.00771	1.26	0.0418	1.09	0.475
LEF1	lymphoid enhancer binding factor 1	1.37	0.0012	-1.33	0.00262	1.82	8.1e-06
LINC00589	long intergenic non-protein coding RNA 589	1.37	0.00237	1.14	0.167	1.21	0.0526
LINC01271	long intergenic non-protein coding RNA 1271	1.37	0.00415	1.15	0.164	1.19	0.0923
LOC101928307	-	1.37	0.00161	1.11	0.234	1.24	0.0224
LOC101928417	-	1.37	0.00147	1.11	0.223	1.23	0.0227
LOC101929180	-	1.37	0.0202	1.21	0.164	1.13	0.365
LOC105371501	-	1.37	0.0164	1.01	0.958	1.36	0.0228
LOC105371934	-	1.37	0.00754	1.05	0.717	1.31	0.0202
LOC158434	-	1.37	0.0033	1.01	0.948	1.36	0.00444
LOC400627	-	1.37	0.132	1.16	0.506	1.18	0.474
LRRC4	leucine rich repeat containing 4	1.37	0.0121	-1.15	0.26	1.58	0.00145
MED31	mediator complex subunit 31	1.37	0.00292	1.24	0.0297	1.11	0.3
MMP16	matrix metallopeptidase 16	1.37	0.0264	1.39	0.0237	-1.02	0.931
MND1	meiotic nuclear divisions 1	1.37	0.625	1.94	0.318	-1.42	0.627
MTF2	metal response element binding transcription factor 2	1.37	0.0511	1.11	0.546	1.23	0.219
MTMR8	myotubularin related protein 8	1.37	0.00101	1.13	0.143	1.21	0.0238
MTRR	5-methyltetrahydrofolate-homocysteine methyltransferase reductase	1.37	0.00126	1.75	1.69e-05	-1.28	0.00799
MYOC	myocilin	1.37	0.0013	1.2	0.035	1.14	0.125
NCKAP1L	NCK associated protein 1 like	1.37	0.00653	1.24	0.0467	1.1	0.378
NKILA	NF-kappaB interacting lncRNA	1.37	0.00919	1.13	0.31	1.21	0.0921
NPY	neuropeptide Y	1.37	0.091	1.34	0.13	1.02	0.93
NUP35	nucleoporin 35	1.37	0.14	1.7	0.0219	-1.24	0.345
OSBPL8	oxysterol binding protein like 8	1.37	0.00208	1.16	0.105	1.18	0.0819
PAPOLG	poly(A) polymerase gamma	1.37	0.00297	-1.06	0.567	1.46	0.00103
PDCD1	programmed cell death 1	1.37	0.0121	1.12	0.351	1.22	0.106
PDZRN3-AS1	PDZRN3 antisense RNA 1	1.37	0.0164	1.26	0.0752	1.09	0.533
PNO1	partner of NOB1 homolog	1.37	0.000138	1.4	8.42e-05	-1.02	0.744
PPIP5K2	diphosphoinositol pentakisphosphate kinase 2	1.37	0.00206	1.4	0.00155	-1.02	0.875
PRB3	proline rich protein BstNI subfamily 3	1.37	0.0605	1.25	0.199	1.09	0.629
SMARCC1	SWI/SNF related, matrix associated, actin dependent regulator of chromatin subfamily c member 1	1.37	0.00505	-1.14	0.213	1.56	0.00053
SSPN	sarcospan	1.37	0.00156	1.09	0.346	1.26	0.0144
STMN4	stathmin 4	1.37	0.0018	1.17	0.0889	1.18	0.0739
TAL2	TAL bHLH transcription factor 2	1.37	0.00212	1.25	0.0194	1.1	0.306
TM4SF18	transmembrane 4 L six family member 18	1.37	0.128	3.78	2.55e-05	-2.76	0.000254
TSPAN6	tetraspanin 6	1.37	0.00171	1.74	2.48e-05	-1.27	0.0128
TSPAN7	tetraspanin 7	1.37	0.032	1.95	0.000321	-1.42	0.0229
TVP23A	trans-golgi network vesicle protein 23 homolog A	1.37	0.0262	1.2	0.186	1.14	0.36
USP49	ubiquitin specific peptidase 49	1.37	0.00135	-1.25	0.0127	1.72	2.21e-05
VIPR1	vasoactive intestinal peptide receptor 1	1.37	0.0273	1.15	0.329	1.19	0.232
ZACN	zinc activated ion channel	1.37	0.0208	1.11	0.449	1.23	0.114
ZNF232	zinc finger protein 232	1.37	0.00334	-1.01	0.937	1.39	0.00383
ZNF507	zinc finger protein 507	1.37	0.000163	1.48	3.6e-05	-1.08	0.248
ZNF558	zinc finger protein 558	1.37	0.000204	-3.31	1.33e-08	4.53	3.44e-10
ZNRD1	zinc ribbon domain containing 1	1.37	0.0113	1.32	0.0254	1.04	0.776
ZSWIM6	zinc finger SWIM-type containing 6	1.37	0.000633	-1.34	0.00132	1.84	3.25e-06
A4GNT	alpha-1,4-N-acetylglucosaminyltransferase	1.36	0.0159	1.13	0.334	1.2	0.139
AASDHPPT	aminoadipate-semialdehyde dehydrogenase-phosphopantetheinyl transferase	1.36	0.000197	1.2	0.00854	1.13	0.0586
ADAM10	ADAM metallopeptidase domain 10	1.36	0.00209	1.63	7.42e-05	-1.19	0.053
ALG8	ALG8, alpha-1,3-glucosyltransferase	1.36	0.00667	1.53	0.000711	-1.13	0.258
ANGPTL6	angiopoietin like 6	1.36	0.00857	1.18	0.134	1.15	0.204
APCDD1	APC down-regulated 1	1.36	0.0359	1.1	0.544	1.23	0.157
ARID1B	AT-rich interaction domain 1B	1.36	0.000148	-1.02	0.737	1.4	9.64e-05
BPIFB2	BPI fold containing family B member 2	1.36	0.0237	1.12	0.431	1.22	0.147
BSN	bassoon presynaptic cytomatrix protein	1.36	0.0216	1.71	0.000839	-1.25	0.109
CALHM2	calcium homeostasis modulator family member 2	1.36	0.00154	1.13	0.153	1.2	0.0382
CCEPR	cervical carcinoma expressed PCNA regulatory lncRNA	1.36	0.00618	1.03	0.807	1.32	0.0129
CDH8	cadherin 8	1.36	0.000255	-1.01	0.878	1.37	0.000217
CDK20	cyclin dependent kinase 20	1.36	0.00191	1	0.997	1.36	0.00239
CDK6	cyclin dependent kinase 6	1.36	0.0182	-1.07	0.623	1.46	0.00718
CFAP20	cilia and flagella associated protein 20	1.36	0.00142	1.17	0.0711	1.17	0.0783
CFAP206	cilia and flagella associated protein 206	1.36	0.00411	-1.06	0.595	1.43	0.00142
CKB	creatine kinase B	1.36	0.0137	1.55	0.0015	-1.14	0.27
CLPS	colipase	1.36	0.00588	1.09	0.409	1.24	0.0414
COL2A1	collagen type II alpha 1 chain	1.36	0.333	-3.78	0.0011	5.15	0.000247
CRLF3	cytokine receptor like factor 3	1.36	0.00524	-1	0.981	1.37	0.00526
DDAH1	dimethylarginine dimethylaminohydrolase 1	1.36	0.000283	1.18	0.0162	1.15	0.0515
DDIAS	DNA damage induced apoptosis suppressor	1.36	0.361	1.41	0.349	-1.04	0.934
DDX25	DEAD-box helicase 25	1.36	0.194	1.07	0.824	1.28	0.35
DENND3	DENN domain containing 3	1.36	0.00461	1.24	0.0366	1.1	0.371
DNM1P35	dynamin 1 pseudogene 35	1.36	0.0246	1.12	0.399	1.21	0.162
DSCAM-AS1	DSCAM antisense RNA 1	1.36	0.00987	1.24	0.0581	1.09	0.459
DTD1	D-tyrosyl-tRNA deacylase 1	1.36	0.00286	1.04	0.692	1.31	0.00828
FAM78A	family with sequence similarity 78 member A	1.36	0.0195	1.04	0.793	1.31	0.0468
FBLL1	fibrillarin like 1	1.36	0.0199	1.4	0.0131	-1.03	0.846
FIGNL1	fidgetin like 1	1.36	0.0544	1.23	0.213	1.1	0.577
FOXP1-AS1	FOXP1 antisense RNA 1	1.36	0.013	1.2	0.124	1.13	0.316
FRY	FRY microtubule binding protein	1.36	0.000575	1.07	0.401	1.28	0.00366
FXYD3	FXYD domain containing ion transport regulator 3	1.36	0.0083	1.13	0.273	1.2	0.0992
GEMIN2	gem nuclear organelle associated protein 2	1.36	0.0346	1.19	0.246	1.14	0.366
GEMIN6	gem nuclear organelle associated protein 6	1.36	0.00147	1.26	0.00971	1.08	0.401
GKN1	gastrokine 1	1.36	0.0422	1.27	0.114	1.07	0.705
GRASP	general receptor for phosphoinositides 1 associated scaffold protein	1.36	0.0101	1.2	0.111	1.14	0.281
HIST1H4E	histone cluster 1 H4 family member e	1.36	0.00861	1.2	0.113	1.14	0.266
HLA-DOB	major histocompatibility complex, class II, DO beta	1.36	0.0149	1.14	0.291	1.2	0.155
HPYR1	Helicobacter pylori responsive 1 (non-protein coding)	1.36	0.00397	1.08	0.429	1.26	0.0259
HSBP1	heat shock factor binding protein 1	1.36	0.000143	1.37	0.000132	-1.01	0.886
ITGA8	integrin subunit alpha 8	1.36	0.001	1.28	0.00449	1.06	0.464
KCNIP4	potassium voltage-gated channel interacting protein 4	1.36	0.00145	1.41	0.000807	-1.04	0.714
KCNK16	potassium two pore domain channel subfamily K member 16	1.36	0.0301	1.15	0.334	1.18	0.239
KIRREL1	kirre like nephrin family adhesion molecule 1	1.36	0.000667	1.13	0.111	1.2	0.0209
LINC00671	long intergenic non-protein coding RNA 671	1.36	0.00236	1.22	0.0321	1.11	0.23
LINC01998	long intergenic non-protein coding RNA 1998	1.36	0.00153	1.12	0.17	1.21	0.0302
LOC101928597	-	1.36	0.00583	1.1	0.369	1.23	0.0465
LOC101928988	-	1.36	0.0564	1.32	0.0859	1.03	0.889
LOC105370829	-	1.36	0.000839	1.17	0.0457	1.16	0.0621
LOC105375222	-	1.36	0.0424	-1.04	0.831	1.41	0.0291
LOC107986282	-	1.36	0.0352	1.07	0.692	1.28	0.0988
LOC107986562	-	1.36	0.0107	1.22	0.0946	1.12	0.342
LOC648987	-	1.36	0.0141	1.28	0.0442	1.06	0.665
LOC93429	-	1.36	0.0876	1.07	0.739	1.27	0.209
MAPRE1	microtubule associated protein RP/EB family member 1	1.36	3.43e-05	1.67	9.64e-07	-1.22	0.00145
MIRLET7BHG	MIRLET7B host gene	1.36	0.0304	1.11	0.469	1.22	0.167
MOS	MOS proto-oncogene, serine/threonine kinase	1.36	0.0343	1.09	0.588	1.25	0.137
NANOS3	nanos C2HC-type zinc finger 3	1.36	0.0334	1.2	0.211	1.13	0.409
NIPSNAP3B	nipsnap homolog 3B	1.36	0.000622	-1.04	0.645	1.42	0.000317
NKX2-5	NK2 homeobox 5	1.36	0.019	1.11	0.424	1.22	0.121
NMUR2	neuromedin U receptor 2	1.36	0.0236	1.29	0.0618	1.05	0.725
OR10H3	olfactory receptor family 10 subfamily H member 3	1.36	0.0178	1.17	0.213	1.16	0.253
ORC5	origin recognition complex subunit 5	1.36	0.000237	1.26	0.00213	1.08	0.258
PA2G4	proliferation-associated 2G4	1.36	0.146	1.95	0.00533	-1.44	0.106
PARD6A	par-6 family cell polarity regulator alpha	1.36	0.01	1.05	0.723	1.3	0.0277
RAB2B	RAB2B, member RAS oncogene family	1.36	0.00111	1.15	0.104	1.19	0.0412
REM1	RRAD and GEM like GTPase 1	1.36	0.0115	1.09	0.472	1.24	0.0666
RFTN1	raftlin, lipid raft linker 1	1.36	0.0148	-1.01	0.949	1.38	0.0148
RFX5	regulatory factor X5	1.36	0.00225	-1.07	0.472	1.46	0.000632
RPRD1A	regulation of nuclear pre-mRNA domain containing 1A	1.36	0.022	1.34	0.0318	1.02	0.928
SLAIN1	SLAIN motif family member 1	1.36	0.193	-1.12	0.672	1.53	0.0983
SLF2	SMC5-SMC6 complex localization factor 2	1.36	0.000454	1.34	0.000724	1.01	0.881
SPATA24	spermatogenesis associated 24	1.36	0.000417	1.13	0.0879	1.21	0.0139
SPRN	shadow of prion protein	1.36	0.0016	1.09	0.318	1.25	0.0162
SREK1IP1	SREK1 interacting protein 1	1.36	0.00218	1.19	0.0512	1.14	0.145
SULT2B1	sulfotransferase family 2B member 1	1.36	0.0026	1.21	0.0379	1.12	0.22
TAAR9	trace amine associated receptor 9 (gene/pseudogene)	1.36	0.00707	1.09	0.429	1.25	0.0514
TGFA	transforming growth factor alpha	1.36	0.000203	1.26	0.00183	1.08	0.256
TMEM155	transmembrane protein 155	1.36	0.0167	1.37	0.0154	-1.01	0.945
TNNC1	troponin C1, slow skeletal and cardiac type	1.36	0.104	-1.91	0.00338	2.6	0.000195
VASH1	vasohibin 1	1.36	0.000635	1.16	0.0535	1.17	0.0417
WNK3	WNK lysine deficient protein kinase 3	1.36	1.88e-05	1.95	9.74e-08	-1.43	6.86e-06
ZMAT1	zinc finger matrin-type 1	1.36	0.149	1.15	0.565	1.19	0.467
ZNF2	zinc finger protein 2	1.36	0.00313	1.13	0.187	1.2	0.0616
2003-09-01	septin 3	1.35	0.0131	1.02	0.903	1.32	0.0224
AASDH	aminoadipate-semialdehyde dehydrogenase	1.35	0.0068	1.05	0.646	1.28	0.023
ADAM5	ADAM metallopeptidase domain 5 (pseudogene)	1.35	0.0339	1.22	0.171	1.11	0.477
ADCY3	adenylate cyclase 3	1.35	0.0145	-1.03	0.827	1.4	0.0105
AK1	adenylate kinase 1	1.35	0.000311	1.1	0.157	1.22	0.00606
ARNTL2	aryl hydrocarbon receptor nuclear translocator like 2	1.35	0.0303	1.32	0.0492	1.02	0.887
ARSK	arylsulfatase family member K	1.35	0.0237	1.48	0.00521	-1.09	0.518
ATP13A3	ATPase 13A3	1.35	0.00297	1.6	0.00011	-1.18	0.0698
BBOX1-AS1	BBOX1 antisense RNA 1	1.35	0.0405	1.37	0.0382	-1.01	0.947
BCCIP	BRCA2 and CDKN1A interacting protein	1.35	0.00193	1.48	0.00023	-1.1	0.255
C2orf68	chromosome 2 open reading frame 68	1.35	0.0228	-1.27	0.0719	1.71	0.000696
CALB1	calbindin 1	1.35	0.459	3.37	0.00959	-2.49	0.0466
CAPN14	calpain 14	1.35	0.102	1.51	0.0339	-1.12	0.552
CBX5	chromobox 5	1.35	0.108	-1.12	0.582	1.52	0.0397
CD40LG	CD40 ligand	1.35	0.00236	1.15	0.127	1.18	0.0702
CHCHD6	coiled-coil-helix-coiled-coil-helix domain containing 6	1.35	0.000433	1.24	0.00413	1.08	0.271
COMMD8	COMM domain containing 8	1.35	0.001	1.22	0.0151	1.11	0.192
COPS2	COP9 signalosome subunit 2	1.35	0.00106	1.41	0.000447	-1.04	0.624
CPA3	carboxypeptidase A3	1.35	0.00299	1.23	0.031	1.1	0.295
DCDC2B	doublecortin domain containing 2B	1.35	0.00849	1.21	0.0772	1.11	0.328
DCTN6	dynactin subunit 6	1.35	0.000182	1.23	0.00324	1.1	0.135
FAM210B	family with sequence similarity 210 member B	1.35	0.000238	-1.07	0.327	1.44	5.69e-05
FEV	FEV, ETS transcription factor	1.35	0.00747	1.19	0.102	1.13	0.252
FGF23	fibroblast growth factor 23	1.35	0.00283	1.09	0.357	1.24	0.0263
FGF9	fibroblast growth factor 9	1.35	0.00108	1.07	0.403	1.26	0.00718
FLI1	Fli-1 proto-oncogene, ETS transcription factor	1.35	0.00159	1.37	0.00129	-1.01	0.896
FOLR2	folate receptor beta	1.35	0.0334	1.19	0.223	1.13	0.393
GLIPR1L1	GLI pathogenesis related 1 like 1	1.35	0.00516	1.36	0.00539	-1	0.979
GLP2R	glucagon like peptide 2 receptor	1.35	0.00743	1.17	0.129	1.15	0.183
GOLGA8A	golgin A8 family member A	1.35	0.019	1.31	0.0395	1.04	0.802
GPR27	G protein-coupled receptor 27	1.35	0.0395	-1.05	0.768	1.42	0.0243
GSG1L	GSG1 like	1.35	0.0274	1.02	0.881	1.32	0.0484
HIST1H4C	histone cluster 1 H4 family member c	1.35	0.118	-1.03	0.911	1.38	0.116
HMX1	H6 family homeobox 1	1.35	0.00311	1.32	0.00554	1.02	0.852
HOXB9	homeobox B9	1.35	0.0241	-1.02	0.892	1.38	0.019
IGHV3-23	immunoglobulin heavy variable 3-23	1.35	0.0689	-1.14	0.465	1.53	0.0176
IPO5P1	importin 5 pseudogene 1	1.35	0.00201	1.19	0.0454	1.13	0.152
IQUB	IQ motif and ubiquitin domain containing	1.35	0.0268	-1.21	0.147	1.64	0.00168
KIF15	kinesin family member 15	1.35	0.59	1.56	0.461	-1.16	0.831
LCA5	LCA5, lebercilin	1.35	0.0168	-1.06	0.646	1.44	0.00736
LINC00339	long intergenic non-protein coding RNA 339	1.35	0.0745	1.28	0.159	1.06	0.784
LINC00672	long intergenic non-protein coding RNA 672	1.35	0.00797	1.16	0.176	1.17	0.159
LINC01111	long intergenic non-protein coding RNA 1111	1.35	0.009	1.32	0.0135	1.02	0.855
LINC01676	long intergenic non-protein coding RNA 1676	1.35	0.0142	1.29	0.0326	1.04	0.762
LOC101929319	-	1.35	0.000635	1.17	0.0351	1.15	0.0655
LOC105369595	-	1.35	0.0088	1.09	0.429	1.24	0.0638
LOC105377223	-	1.35	0.0238	1.34	0.0308	1.01	0.972
LOC105377540	-	1.35	0.223	-1	0.997	1.35	0.26
MAL2	mal, T-cell differentiation protein 2 (gene/pseudogene)	1.35	0.0515	1.76	0.00169	-1.3	0.103
MAP3K14-AS1	MAP3K14 antisense RNA 1	1.35	0.0178	-1.03	0.854	1.39	0.0136
MBTD1	mbt domain containing 1	1.35	0.248	-1.09	0.776	1.47	0.165
MME	membrane metalloendopeptidase	1.35	0.0117	1.32	0.0195	1.02	0.866
MT1HL1	metallothionein 1H like 1	1.35	0.137	1.25	0.3	1.09	0.726
NAP1L2	nucleosome assembly protein 1 like 2	1.35	0.00535	1.33	0.00731	1.01	0.929
NHLRC4	NHL repeat containing 4	1.35	0.00243	1.17	0.075	1.15	0.114
NT5M	5',3'-nucleotidase, mitochondrial	1.35	0.0259	1.13	0.382	1.19	0.197
NUDT10	nudix hydrolase 10	1.35	0.0611	1.1	0.595	1.23	0.214
OLA1	Obg like ATPase 1	1.35	0.000105	1.33	0.000195	1.01	0.839
OR2K2	olfactory receptor family 2 subfamily K member 2	1.35	0.0248	1.17	0.253	1.16	0.278
OR5K1	olfactory receptor family 5 subfamily K member 1	1.35	0.0615	1.42	0.0309	-1.06	0.769
PDIA2	protein disulfide isomerase family A member 2	1.35	0.0687	1.13	0.492	1.2	0.307
PEX2	peroxisomal biogenesis factor 2	1.35	0.0232	1.05	0.748	1.29	0.0636
PNMA1	paraneoplastic Ma antigen 1	1.35	2.8e-05	1.09	0.0746	1.23	0.000594
PP2672	-	1.35	0.00113	1.13	0.12	1.19	0.0339
PPM1F	protein phosphatase, Mg2+/Mn2+ dependent 1F	1.35	2.64e-05	1.11	0.0312	1.21	0.00119
PPP1R32	protein phosphatase 1 regulatory subunit 32	1.35	0.0978	1.09	0.68	1.24	0.262
PSG11	pregnancy specific beta-1-glycoprotein 11	1.35	0.0357	1.11	0.495	1.22	0.165
RDH12	retinol dehydrogenase 12 (all-trans/9-cis/11-cis)	1.35	0.00271	1.35	0.00271	-1	0.988
RMI2	RecQ mediated genome instability 2	1.35	0.243	1.06	0.853	1.27	0.395
RPSAP20	ribosomal protein SA pseudogene 20	1.35	0.0205	1.3	0.0442	1.04	0.802
RSPO4	R-spondin 4	1.35	0.0132	1.12	0.359	1.21	0.112
SALL2	spalt like transcription factor 2	1.35	0.00504	-1.03	0.775	1.39	0.00274
SEMA7A	semaphorin 7A (John Milton Hagen blood group)	1.35	0.00379	1.01	0.949	1.34	0.00587
SLC22A14	solute carrier family 22 member 14	1.35	0.0546	-1.02	0.934	1.37	0.0522
SLC37A2	solute carrier family 37 member 2	1.35	0.00335	1.17	0.0974	1.16	0.128
SLK	STE20 like kinase	1.35	0.0133	-1.04	0.786	1.4	0.00834
SNCAIP	synuclein alpha interacting protein	1.35	0.00369	1.2	0.0512	1.12	0.235
SNRNP40	small nuclear ribonucleoprotein U5 subunit 40	1.35	0.00314	1.44	0.000804	-1.07	0.507
SNX16	sorting nexin 16	1.35	0.0785	1.19	0.325	1.13	0.499
SNX25	sorting nexin 25	1.35	0.004	1.49	0.000524	-1.11	0.293
SPAG17	sperm associated antigen 17	1.35	0.00655	1.08	0.454	1.24	0.0406
SPDL1	spindle apparatus coiled-coil protein 1	1.35	0.0351	1.33	0.0501	1.02	0.924
SRCIN1	SRC kinase signaling inhibitor 1	1.35	0.0912	-1	0.988	1.35	0.106
STAMBPL1	STAM binding protein like 1	1.35	0.0388	1.82	0.000709	-1.34	0.0502
STMN1	stathmin 1	1.35	0.0108	1.05	0.718	1.29	0.0321
TARBP1	TAR (HIV-1) RNA binding protein 1	1.35	0.000731	1.32	0.00151	1.02	0.791
TATDN1P1	TatD DNase domain containing 1 pseudogene 1	1.35	0.0522	1.24	0.179	1.09	0.596
TBX2	T-box 2	1.35	0.0111	1.07	0.607	1.27	0.046
TECTB	tectorin beta	1.35	0.02	1.12	0.384	1.21	0.138
TFAP4	transcription factor AP-4	1.35	0.0064	1.17	0.124	1.15	0.18
TMED2	transmembrane p24 trafficking protein 2	1.35	0.00181	1.68	2.99e-05	-1.24	0.0144
TMPO	thymopoietin	1.35	0.0331	1.73	0.000951	-1.28	0.082
TNFRSF11B	TNF receptor superfamily member 11b	1.35	0.00615	1.6	0.000295	-1.19	0.0979
TRAV16	T cell receptor alpha variable 16	1.35	0.114	-1	0.994	1.35	0.126
VWA5B2	von Willebrand factor A domain containing 5B2	1.35	0.0174	1.04	0.763	1.3	0.0444
ZFP2	ZFP2 zinc finger protein	1.35	0.0354	-1.25	0.124	1.68	0.00165
ZNRF3	zinc and ring finger 3	1.35	0.0123	-1.19	0.141	1.61	0.000717
ABCC1	ATP binding cassette subfamily C member 1	1.34	0.00641	-1.12	0.293	1.5	0.00098
AEBP1	AE binding protein 1	1.34	0.0268	-1.02	0.882	1.37	0.0224
ALMS1	ALMS1, centrosome and basal body associated protein	1.34	0.0567	1.08	0.649	1.24	0.175
ARHGAP15	Rho GTPase activating protein 15	1.34	0.0274	1.13	0.357	1.19	0.205
ATP6V0D2	ATPase H+ transporting V0 subunit d2	1.34	0.0256	1.45	0.00722	-1.09	0.542
AVP	arginine vasopressin	1.34	0.0541	1.19	0.272	1.13	0.442
BPIFA3	BPI fold containing family A member 3	1.34	0.0306	1.16	0.277	1.15	0.314
C18orf21	chromosome 18 open reading frame 21	1.34	0.0326	1.31	0.0523	1.03	0.877
CAMKV	CaM kinase like vesicle associated	1.34	0.0202	1.27	0.0523	1.05	0.728
CCL22	C-C motif chemokine ligand 22	1.34	0.00634	1.21	0.0642	1.11	0.303
CCNA2	cyclin A2	1.34	0.476	1.4	0.456	-1.05	0.934
CD4	CD4 molecule	1.34	0.00745	1.11	0.334	1.21	0.0702
CIDEC	cell death inducing DFFA like effector c	1.34	0.0788	-1	0.992	1.34	0.0932
CITED4	Cbp/p300 interacting transactivator with Glu/Asp rich carboxy-terminal domain 4	1.34	0.0426	-1.13	0.412	1.52	0.00804
CNMD	chondromodulin	1.34	0.392	2.84	0.00829	-2.12	0.0478
COLGALT2	collagen beta(1-O)galactosyltransferase 2	1.34	0.00137	1.11	0.196	1.21	0.0266
CYP2A13	cytochrome P450 family 2 subfamily A member 13	1.34	0.0654	1.17	0.353	1.15	0.427
CYSLTR2	cysteinyl leukotriene receptor 2	1.34	0.0228	1.08	0.595	1.24	0.0941
DAND5	DAN domain BMP antagonist family member 5	1.34	0.0136	1.12	0.336	1.2	0.12
DNAJB13	DnaJ heat shock protein family (Hsp40) member B13	1.34	0.0766	1.12	0.541	1.2	0.304
DOPEY1	dopey family member 1	1.34	0.000524	1.27	0.00278	1.06	0.432
DPY30	dpy-30, histone methyltransferase complex regulatory subunit	1.34	0.0108	1.17	0.147	1.14	0.225
DTWD2	DTW domain containing 2	1.34	0.00685	1.7	8.83e-05	-1.27	0.0269
DYRK3	dual specificity tyrosine phosphorylation regulated kinase 3	1.34	0.000912	1.25	0.00671	1.08	0.346
ENPP5	ectonucleotide pyrophosphatase/phosphodiesterase 5 (putative)	1.34	0.068	1.05	0.78	1.27	0.154
FANCM	Fanconi anemia complementation group M	1.34	0.053	-1.17	0.312	1.58	0.00761
FBXO21	F-box protein 21	1.34	0.00168	1.01	0.938	1.33	0.00227
FBXO5	F-box protein 5	1.34	0.332	1.25	0.52	1.08	0.846
FGF3	fibroblast growth factor 3	1.34	0.0212	1.06	0.672	1.27	0.0668
FRMD5	FERM domain containing 5	1.34	0.0341	1.16	0.288	1.15	0.326
GPBAR1	G protein-coupled bile acid receptor 1	1.34	0.00116	1	0.96	1.34	0.00163
GPC4	glypican 4	1.34	0.00697	1.84	4.23e-05	-1.37	0.00606
HAS2	hyaluronan synthase 2	1.34	0.546	2.48	0.0747	-1.86	0.225
HERC5	HECT and RLD domain containing E3 ubiquitin protein ligase 5	1.34	0.112	1.35	0.127	-1	0.989
HMGN5	high mobility group nucleosome binding domain 5	1.34	0.065	1.55	0.0113	-1.16	0.396
HORMAD2	HORMA domain containing 2	1.34	0.0277	1.33	0.0348	1.01	0.968
INHBC	inhibin beta C subunit	1.34	0.0238	1.25	0.0878	1.07	0.609
ISLR	immunoglobulin superfamily containing leucine rich repeat	1.34	0.00369	1.15	0.118	1.16	0.113
KIAA0391	KIAA0391	1.34	0.000336	1.49	4.11e-05	-1.11	0.134
L1CAM	L1 cell adhesion molecule	1.34	0.00268	1.14	0.132	1.17	0.0761
LDHB	lactate dehydrogenase B	1.34	2.13e-06	1.34	2.91e-06	-1.01	0.901
LINC02218	long intergenic non-protein coding RNA 2218	1.34	0.035	1.18	0.251	1.14	0.364
LIPT1	lipoyltransferase 1	1.34	0.0168	1.23	0.0829	1.08	0.517
LMO7	LIM domain 7	1.34	0.0141	1.19	0.125	1.12	0.334
LOC100130872	-	1.34	0.00138	1.16	0.0684	1.16	0.0727
LOC101927253	-	1.34	0.0182	1.21	0.108	1.1	0.443
LOC101927950	-	1.34	0.0382	1.22	0.168	1.11	0.504
LOC101928446	-	1.34	0.00252	1.22	0.0285	1.1	0.286
LOC101929162	-	1.34	0.0959	1.08	0.696	1.24	0.261
LOC105374336	-	1.34	0.0149	1.22	0.0942	1.1	0.419
LOC105378052	-	1.34	0.045	1.23	0.163	1.09	0.575
LOC442028	-	1.34	0.0281	1.15	0.286	1.16	0.269
LUC7L3	LUC7 like 3 pre-mRNA splicing factor	1.34	0.0152	1.14	0.288	1.18	0.157
LYPD1	LY6/PLAUR domain containing 1	1.34	0.00819	1.32	0.0116	1.01	0.915
MAK16	MAK16 homolog	1.34	0.0014	1.49	0.000177	-1.1	0.226
MC4R	melanocortin 4 receptor	1.34	0.047	1.23	0.166	1.09	0.594
MFAP1	microfibril associated protein 1	1.34	0.00129	1.1	0.244	1.22	0.0167
MICU3	mitochondrial calcium uptake family member 3	1.34	0.0585	1.18	0.315	1.14	0.426
MIR497HG	mir-497-195 cluster host gene	1.34	0.0173	1.36	0.0156	-1.01	0.936
MIRLET7DHG	MIRLET7D host gene	1.34	0.00443	1.1	0.357	1.23	0.0374
MRVI1-AS1	MRVI1 antisense RNA 1	1.34	0.00449	1.21	0.048	1.11	0.286
MTBP	MDM2 binding protein	1.34	0.115	1.08	0.718	1.24	0.285
NIN	ninein	1.34	0.000398	-1.11	0.119	1.49	4.09e-05
OCIAD2	OCIA domain containing 2	1.34	0.000532	1.07	0.318	1.25	0.00411
OR1F1	olfactory receptor family 1 subfamily F member 1	1.34	0.0202	1.17	0.213	1.15	0.293
OR8B8	olfactory receptor family 8 subfamily B member 8	1.34	0.00827	1.15	0.188	1.17	0.151
OSBP2	oxysterol binding protein 2	1.34	0.0427	1.29	0.0785	1.04	0.818
PALB2	partner and localizer of BRCA2	1.34	0.128	1.17	0.467	1.15	0.509
PCMTD2	protein-L-isoaspartate (D-aspartate) O-methyltransferase domain containing 2	1.34	0.00571	1.48	0.000985	-1.1	0.362
PDZD4	PDZ domain containing 4	1.34	0.0162	1.02	0.896	1.31	0.0278
PIK3IP1	phosphoinositide-3-kinase interacting protein 1	1.34	0.0059	-1.15	0.17	1.54	0.00047
PLA2G4F	phospholipase A2 group IVF	1.34	0.106	1.13	0.549	1.18	0.378
PLCL2	phospholipase C like 2	1.34	0.059	1.2	0.248	1.11	0.52
PLEKHA3	pleckstrin homology domain containing A3	1.34	0.000666	1.29	0.00194	1.04	0.632
PRAC2	prostate cancer susceptibility candidate 2	1.34	0.0444	1.23	0.167	1.09	0.585
PRPS2	phosphoribosyl pyrophosphate synthetase 2	1.34	0.237	1.43	0.186	-1.06	0.847
PRR34	proline rich 34	1.34	0.0226	1.19	0.182	1.13	0.354
PTBP2	polypyrimidine tract binding protein 2	1.34	0.258	1.02	0.948	1.31	0.336
RAD51C	RAD51 paralog C	1.34	0.0164	-1.21	0.112	1.62	0.000784
RASGRP4	RAS guanyl releasing protein 4	1.34	0.0119	1.1	0.415	1.22	0.0811
RAX	retina and anterior neural fold homeobox	1.34	0.0584	1.01	0.974	1.33	0.0766
RBMY2FP	RNA binding motif protein, Y-linked, family 2, member F pseudogene	1.34	0.0144	1.07	0.598	1.25	0.0587
RCOR3	REST corepressor 3	1.34	0.000325	1.57	1.07e-05	-1.18	0.0188
RNF8	ring finger protein 8	1.34	0.000209	1.34	0.000232	1	0.971
RPGR	retinitis pigmentosa GTPase regulator	1.34	0.089	1.26	0.197	1.06	0.772
S100A10	S100 calcium binding protein A10	1.34	0.000841	1.31	0.00195	1.03	0.76
SLC15A2	solute carrier family 15 member 2	1.34	0.00111	1.08	0.333	1.24	0.00953
SLC9A5	solute carrier family 9 member A5	1.34	0.00618	-1.02	0.839	1.37	0.0048
SPATA18	spermatogenesis associated 18	1.34	0.00413	1.79	2.42e-05	-1.34	0.00448
SRSF11	serine and arginine rich splicing factor 11	1.34	0.0189	1.16	0.23	1.15	0.249
THBS4	thrombospondin 4	1.34	0.173	-1.11	0.683	1.48	0.0945
TRAPPC8	trafficking protein particle complex 8	1.34	0.000607	1.19	0.0172	1.12	0.106
TSN	translin	1.34	0.00056	1.3	0.00124	1.03	0.703
TSPAN11	tetraspanin 11	1.34	0.0218	1.01	0.961	1.33	0.0285
TULP1	tubby like protein 1	1.34	0.0122	1.13	0.281	1.19	0.137
USP53	ubiquitin specific peptidase 53	1.34	0.0153	1.48	0.0028	-1.1	0.418
XPO4	exportin 4	1.34	0.000913	1.39	0.000345	-1.04	0.64
ZFP28	ZFP28 zinc finger protein	1.34	4.71e-05	1.49	5.46e-06	-1.11	0.0554
ZNF195	zinc finger protein 195	1.34	0.00275	1.35	0.0024	-1.01	0.928
ZNF214	zinc finger protein 214	1.34	0.00124	-1.21	0.0169	1.62	2.33e-05
ZNF480	zinc finger protein 480	1.34	0.0724	-1.03	0.885	1.38	0.0659
ZNF649-AS1	ZNF649 antisense RNA 1	1.34	0.00207	1.3	0.00435	1.03	0.764
ZNF85	zinc finger protein 85	1.34	0.0597	1.14	0.422	1.17	0.338
APOBEC4	apolipoprotein B mRNA editing enzyme catalytic polypeptide like 4	1.33	0.0393	1.29	0.0712	1.03	0.841
AVPR1B	arginine vasopressin receptor 1B	1.33	0.0295	-1.01	0.932	1.35	0.029
BAAT	bile acid-CoA:amino acid N-acyltransferase	1.33	0.0621	1.1	0.556	1.2	0.253
BMPER	BMP binding endothelial regulator	1.33	0.169	1.79	0.0132	-1.35	0.189
BMT2	base methyltransferase of 25S rRNA 2 homolog	1.33	0.0992	-1.34	0.103	1.78	0.00436
C1QL1	complement C1q like 1	1.33	0.11	1.03	0.896	1.29	0.189
C20orf194	chromosome 20 open reading frame 194	1.33	0.000168	1.04	0.551	1.28	0.000563
CA1	carbonic anhydrase 1	1.33	0.0248	1.09	0.519	1.22	0.117
CALHM1	calcium homeostasis modulator 1	1.33	0.0084	1.18	0.12	1.13	0.239
CCDC178	coiled-coil domain containing 178	1.33	0.0336	1.04	0.814	1.28	0.0716
CD163L1	CD163 molecule like 1	1.33	0.0139	1.32	0.0158	1	0.978
CDKN1B	cyclin dependent kinase inhibitor 1B	1.33	0.0662	-1.04	0.817	1.39	0.0435
CHL1-AS2	CHL1 antisense RNA 2	1.33	0.127	1.09	0.703	1.22	0.318
CILP	cartilage intermediate layer protein	1.33	0.0254	1.14	0.31	1.17	0.234
CTDSPL	CTD small phosphatase like	1.33	0.0218	-1.94	7.58e-05	2.56	3.66e-06
CYB561D1	cytochrome b561 family member D1	1.33	0.000876	-1.1	0.217	1.46	9.64e-05
CYMP-AS1	CYMP antisense RNA 1	1.33	0.0237	1.31	0.0389	1.02	0.902
DCLK1	doublecortin like kinase 1	1.33	0.14	1.93	0.0046	-1.44	0.0874
DCTPP1	dCTP pyrophosphatase 1	1.33	0.000709	1.18	0.022	1.12	0.111
DNAAF2	dynein axonemal assembly factor 2	1.33	0.0921	1.17	0.386	1.14	0.492
DNAJA1	DnaJ heat shock protein family (Hsp40) member A1	1.33	0.000156	1.1	0.0995	1.21	0.00385
DOK1	docking protein 1	1.33	0.00556	-1.04	0.738	1.38	0.00294
DPY19L3	dpy-19 like C-mannosyltransferase 3	1.33	0.00291	1.44	0.000497	-1.09	0.345
DSPP	dentin sialophosphoprotein	1.33	0.0248	1.11	0.396	1.19	0.17
EDA2R	ectodysplasin A2 receptor	1.33	0.0597	1.18	0.288	1.13	0.468
EXO1	exonuclease 1	1.33	0.461	1.84	0.14	-1.38	0.45
EXOSC5	exosome component 5	1.33	0.00676	1.12	0.269	1.19	0.0882
FAM238C	family with sequence similarity 238 member C (non-protein coding)	1.33	0.0942	1.08	0.69	1.23	0.255
FLJ20712	-	1.33	0.0323	1.05	0.74	1.27	0.0868
FRMPD4	FERM and PDZ domain containing 4	1.33	0.00237	1.02	0.804	1.3	0.00525
FSD2	fibronectin type III and SPRY domain containing 2	1.33	0.0348	1.24	0.117	1.08	0.609
FYTTD1	forty-two-three domain containing 1	1.33	0.000172	1.13	0.0494	1.18	0.00763
GAD1	glutamate decarboxylase 1	1.33	0.244	1.41	0.198	-1.06	0.857
GPATCH2	G-patch domain containing 2	1.33	0.00703	1.15	0.165	1.16	0.15
GRHL3	grainyhead like transcription factor 3	1.33	0.519	-1.59	0.335	2.11	0.115
GRIN1	glutamate ionotropic receptor NMDA type subunit 1	1.33	0.00722	1.12	0.278	1.19	0.0884
GSTA1	glutathione S-transferase alpha 1	1.33	0.235	1.83	0.0218	-1.38	0.217
HLA-DMA	major histocompatibility complex, class II, DM alpha	1.33	0.223	-1.09	0.756	1.46	0.142
HOOK1	hook microtubule tethering protein 1	1.33	0.00259	1.15	0.0952	1.15	0.105
HPRT1	hypoxanthine phosphoribosyltransferase 1	1.33	0.105	1.3	0.162	1.03	0.912
[truncated: 18,334 more rows]
