# Supplementary material for: Multiomics Analyses of HNF4α Protein Domain Function during Human Pluripotent Stem Cell Differentiation
Source: iScience. 2019 May 24;16:206–17. doi: 10.1016/j.isci.2019.05.028 (PMC6556878; doi:10.1016/j.isci.2019.05.028)
Supplement: Table S2. Gene Ontology Biological Processes, Related to Figure 4 [file mmc3.xlsx]

## Sheet: GOBPs
Top 20 GOBPs for genes down-regulated in DBD Mut only
Term	Overlap	P-value	Adjusted P-value	Old P-value	Old Adjusted P-value	Z-score	Combined Score	Genes
secondary alcohol biosynthetic process (GO:1902653)	10/37	6.35054e-09	2.42273e-06	1.6108e-07	6.14522e-05	-2.04317	38.5644	EBP;HMGCS1;CYP51A1;APOA1;DHCR24;MSMO1;MVD;DHCR7;LSS;ACAT2
sterol import (GO:0035376)	4/7	8.537e-06	0.0006979	0.000102582	0.00711547	-3.20794	37.4402	SCARB1;STARD4;APOA1;LDLR
cholesterol homeostasis (GO:0042632)	14/59	3.90425e-11	2.97894e-08	2.22205e-09	1.69542e-06	-1.48806	35.6635	SCARB1;DGAT2;APOA2;APOA1;LCAT;NR1H3;EHD1;APOM;LIPC;SOAT2;LIPG;PLA2G10;APOB;LDLR
cholesterol transport (GO:0030301)	11/45	3.53552e-09	2.0232e-06	9.2298e-08	5.28175e-05	-1.78816	34.7983	SCARB1;STARD4;APOM;LIPC;SOAT2;LIPG;APOA2;APOA1;LCAT;APOB;LDLR
cholesterol import (GO:0070508)	4/7	8.537e-06	0.0006979	0.000102582	0.00711547	-2.94187	34.3348	SCARB1;STARD4;APOA1;LDLR
high-density lipoprotein particle remodeling (GO:0034375)	7/18	7.3768e-08	1.68855e-05	1.65787e-06	0.000316238	-2.06557	33.9215	SCARB1;APOM;LIPC;LIPG;APOA2;APOA1;LCAT
reverse cholesterol transport (GO:0043691)	7/18	7.3768e-08	1.68855e-05	1.65787e-06	0.000316238	-2.03544	33.4267	SCARB1;APOM;LIPC;LIPG;APOA2;APOA1;LCAT
cholesterol biosynthetic process (GO:0006695)	10/36	4.72891e-09	2.16489e-06	1.29607e-07	5.93342e-05	-1.727	33.1058	EBP;HMGCS1;CYP51A1;APOA1;DHCR24;MSMO1;MVD;DHCR7;LSS;ACAT2
cholesterol metabolic process (GO:0008203)	15/69	3.02107e-11	2.97894e-08	1.67738e-09	1.69542e-06	-1.36191	32.9892	HMGCS1;AKR1D1;CYP51A1;APOA2;APOA1;LCAT;DHCR24;MSMO1;LSS;ACAT2;EBP;SOAT2;MVD;DHCR7;APOB
sterol homeostasis (GO:0055092)	14/59	3.90425e-11	2.97894e-08	2.22205e-09	1.69542e-06	-1.33901	32.0913	SCARB1;DGAT2;APOA2;APOA1;LCAT;NR1H3;EHD1;APOM;LIPC;SOAT2;LIPG;PLA2G10;APOB;LDLR
neutrophil degranulation (GO:0043312)	31/480	1.81465e-07	3.19518e-05	3.41497e-06	0.000573066	-1.99783	31.0107	LPCAT1;PYGL;TCIRG1;IQGAP2;SLC2A5;PLAC8;LGALS3;CYB5R3;PNP;TTR;ANPEP;NEU1;ORMDL3;PSAP;MLEC;METTL7A;ACAA1;B2M;CTSB;GSN;DGAT1;PRKCD;SURF4;RHOF;TMC6;CPPED1;DDOST;CAT;ALDOC;ALDOA;TLR2
fibrinolysis (GO:0042730)	6/17	1.29131e-06	0.000164212	1.48321e-05	0.00178688	-2.27736	30.8807	FGB;FGA;FGG;SERPINF2;F2;HRG
amine metabolic process (GO:0009308)	4/7	8.537e-06	0.0006979	0.000102582	0.00711547	-2.58819	30.2071	SULT1A1;VCAM1;INMT;SULT1A2
sterol biosynthetic process (GO:0016126)	10/41	1.88505e-08	5.39361e-06	3.64259e-07	0.000104224	-1.69169	30.0896	EBP;HMGCS1;CYP51A1;APOA1;DHCR24;MSMO1;MVD;DHCR7;LSS;ACAT2
positive regulation of cholesterol storage (GO:0010886)	3/7	0.000375074	0.012525	0.00154583	0.0478163	-3.77212	29.756	EHD1;SCARB1;APOB
neutrophil mediated immunity (GO:0002446)	31/488	2.60725e-07	3.97866e-05	4.68928e-06	0.000631397	-1.92454	29.1756	LPCAT1;PYGL;TCIRG1;IQGAP2;SLC2A5;PLAC8;LGALS3;CYB5R3;PNP;TTR;ANPEP;NEU1;ORMDL3;PSAP;MLEC;METTL7A;ACAA1;B2M;CTSB;GSN;DGAT1;PRKCD;SURF4;RHOF;TMC6;CPPED1;DDOST;CAT;ALDOC;ALDOA;TLR2
triglyceride-rich lipoprotein particle remodeling (GO:0034370)	5/14	9.75504e-06	0.000769976	7.57089e-05	0.00641843	-2.19075	25.2763	LIPC;APOA2;APOA1;LCAT;APOB
very-low-density lipoprotein particle assembly (GO:0034379)	4/11	7.4892e-05	0.00398669	0.000392517	0.0193211	-2.6587	25.2562	DGAT1;SOAT2;P4HB;APOB
chylomicron assembly (GO:0034378)	4/11	7.4892e-05	0.00398669	0.000392517	0.0193211	-2.64188	25.0964	APOA2;APOA1;P4HB;APOB
Top 20 GOBPs for genes up-regulated in DBD Mut only
Term	Overlap	P-value	Adjusted P-value	Old P-value	Old Adjusted P-value	Z-score	Combined Score	Genes
transmembrane receptor protein serine/threonine kinase signaling pathway (GO:0007178)	9/145	2.78028e-05	0.0109879	4.75314e-05	0.0175187	-2.17386	22.8046	COL3A1;NOG;GCNT2;SMAD9;ZCCHC18;BMPR1B;RGMB;CHRDL1;BMP5
skeletal system development (GO:0001501)	10/147	4.41019e-06	0.0053231	8.43393e-06	0.0101798	-1.47434	18.1809	NOG;ALPL;ITGB8;IGF1;BMPR1B;SGPP2;COL19A1;BMP5;FBN1;PAPSS1
positive regulation of dendritic spine morphogenesis (GO:0061003)	2/8	0.00308634	0.143277	0.00501334	0.232735	-3.02517	17.4878	CUX2;RELN
negative regulation of mononuclear cell migration (GO:0071676)	2/7	0.00233123	0.140945	0.00403948	0.203152	-2.83305	17.1721	GREM1;BMP5
BMP signaling pathway (GO:0030509)	7/82	2.88918e-05	0.0109879	5.20805e-05	0.0175187	-1.63878	17.1285	NOG;SMAD9;ZCCHC18;BMPR1B;RGMB;CHRDL1;BMP5
cellular response to BMP stimulus (GO:0071773)	7/88	4.56907e-05	0.0110297	7.90916e-05	0.0190927	-1.67153	16.7046	NOG;SMAD9;ZCCHC18;BMPR1B;RGMB;CHRDL1;BMP5
regulation of insulin-like growth factor receptor signaling pathway (GO:0043567)	3/18	0.000887309	0.069062	0.00146173	0.11027	-2.27943	16.0183	IGF1;IGFBP6;BMP5
cell morphogenesis (GO:0000902)	5/60	0.000462911	0.0513155	0.000703468	0.0823856	-2.06978	15.8917	CDH6;GREM1;RELN;PDPN;CDH13
retrograde axonal transport (GO:0008090)	2/8	0.00308634	0.143277	0.00501334	0.232735	-2.7229	15.7405	NEFL;MGARP
neuron migration (GO:0001764)	5/41	7.49394e-05	0.0150753	0.000137843	0.0277294	-1.61438	15.3348	GPM6A;RELN;DCDC2;NRCAM;ADGRL3
negative regulation of BMP signaling pathway (GO:0030514)	4/33	0.000416124	0.0513155	0.000677487	0.0823856	-1.86636	14.5288	GREM1;NOG;SOSTDC1;FBN1
positive regulation of insulin secretion involved in cellular response to glucose stimulus (GO:0035774)	2/11	0.00593498	0.193609	0.00850554	0.262101	-2.77279	14.2158	RFX6;CFTR
extracellular matrix organization (GO:0030198)	10/230	0.000201076	0.0346712	0.000301358	0.0519628	-1.63842	13.9459	GREM1;COL3A1;COL11A1;COL4A4;ITGA2;COL4A3;COL4A6;ITGB8;COL19A1;FBN1
axonal transport of mitochondrion (GO:0019896)	2/10	0.00489038	0.190409	0.00724855	0.262101	-2.61772	13.9275	NEFL;MGARP
nervous system development (GO:0007399)	16/456	3.64138e-05	0.0109879	5.80571e-05	0.0175187	-1.32366	13.5285	LGI1;GPM6A;BCL11A;APLP1;NOG;PCDH8;PCDH19;RELN;NAV3;MPPED2;DCHS1;NRCAM;LY6H;RAPGEF5;SH3GL2;ADGRL3
regulation of actin filament-based movement (GO:1903115)	2/11	0.00593498	0.193609	0.00850554	0.262101	-2.6337	13.5027	PDPN;ANK2
type B pancreatic cell differentiation (GO:0003309)	2/10	0.00489038	0.190409	0.00724855	0.262101	-2.52639	13.4416	RFX6;BMP5
heart trabecula morphogenesis (GO:0061384)	3/19	0.00104537	0.0742209	0.00167908	0.119215	-1.94899	13.3767	NOG;S1PR1;BMP5
regulation of cell-substrate adhesion (GO:0010810)	4/34	0.000467664	0.0513155	0.000750822	0.0823856	-1.73135	13.2756	DMTN;FZD4;PDPN;GCNT2
positive regulation of cardiac muscle cell differentiation (GO:2000727)	2/11	0.00593498	0.193609	0.00850554	0.262101	-2.57222	13.1875	GREM1;IGF1
Top 20 GOBPs for DEGs in DBD Mut only
Term	Overlap	P-value	Adjusted P-value	Old P-value	Old Adjusted P-value	Z-score	Combined Score	Genes
cholesterol homeostasis (GO:0042632)	14/59	6.10374e-09	5.83063e-06	1.86445e-07	0.000169727	-1.48881	28.1599	SCARB1;DGAT2;APOA2;APOA1;LCAT;NR1H3;EHD1;APOM;LIPC;SOAT2;LIPG;PLA2G10;APOB;LDLR
cholesterol metabolic process (GO:0008203)	15/69	6.40494e-09	5.83063e-06	1.82995e-07	0.000169727	-1.36071	25.6715	HMGCS1;AKR1D1;CYP51A1;APOA2;APOA1;LCAT;DHCR24;MSMO1;LSS;ACAT2;EBP;SOAT2;MVD;DHCR7;APOB
sterol homeostasis (GO:0055092)	14/59	6.10374e-09	5.83063e-06	1.86445e-07	0.000169727	-1.33959	25.3376	SCARB1;DGAT2;APOA2;APOA1;LCAT;NR1H3;EHD1;APOM;LIPC;SOAT2;LIPG;PLA2G10;APOB;LDLR
extracellular matrix organization (GO:0030198)	26/230	5.95304e-08	4.06444e-05	1.08685e-06	0.000742046	-1.64246	27.3253	COL11A1;ICAM3;COL19A1;ACAN;VTN;TTR;DAG1;SERPINH1;ITGB8;FGB;FGA;VCAM1;LAMB2;ITGA2;FGG;SERPINF2;COL1A1;GREM1;COL3A1;LOX;COL4A4;COL4A3;COL4A6;ITGA7;LCP1;FBN1
cholesterol transport (GO:0030301)	11/45	1.88834e-07	8.59509e-05	3.02187e-06	0.00147298	-1.78617	27.6542	SCARB1;STARD4;APOM;LIPC;SOAT2;LIPG;APOA2;APOA1;LCAT;APOB;LDLR
cholesterol biosynthetic process (GO:0006695)	10/36	1.84538e-07	8.59509e-05	3.23613e-06	0.00147298	-1.727	26.7778	EBP;HMGCS1;CYP51A1;APOA1;DHCR24;MSMO1;MVD;DHCR7;LSS;ACAT2
secondary alcohol biosynthetic process (GO:1902653)	10/37	2.45374e-07	9.57308e-05	3.9838e-06	0.00155425	-2.04198	31.0799	EBP;HMGCS1;CYP51A1;APOA1;DHCR24;MSMO1;MVD;DHCR7;LSS;ACAT2
sterol biosynthetic process (GO:0016126)	10/41	7.00055e-07	0.000238981	8.67198e-06	0.0029604	-1.69169	23.9748	EBP;HMGCS1;CYP51A1;APOA1;DHCR24;MSMO1;MVD;DHCR7;LSS;ACAT2
high-density lipoprotein particle remodeling (GO:0034375)	7/18	1.02671e-06	0.000254905	1.68566e-05	0.00383627	-2.06478	28.4715	SCARB1;APOM;LIPC;LIPG;APOA2;APOA1;LCAT
reverse cholesterol transport (GO:0043691)	7/18	1.02671e-06	0.000254905	1.68566e-05	0.00383627	-2.03465	28.0561	SCARB1;APOM;LIPC;LIPG;APOA2;APOA1;LCAT
negative regulation of peptidase activity (GO:0010466)	12/63	9.63653e-07	0.000254905	1.01516e-05	0.00308045	-1.27943	17.7233	VTN;SERPIND1;NLRP7;SERPINC1;SERPINF2;SERPINH1;TIMP3;SERPINB9;HRG;SERPINA6;AGT;SERPINA5
retinoid metabolic process (GO:0001523)	13/76	1.24142e-06	0.000282526	1.22013e-05	0.00333218	-1.49768	20.3673	LRP1;RETSAT;APOA2;APOA1;LRP2;DHRS3;AKR1B10;APOM;TTR;SDC1;LRAT;ALDH8A1;APOB
skeletal system development (GO:0001501)	18/147	2.03242e-06	0.000426964	1.86691e-05	0.00392195	-1.46348	19.1808	IGFBP4;NOG;WNT5A;IGF1;SGPP2;COL19A1;BMP5;PAPSS1;COL1A1;ACAN;EBP;HYAL1;ALPL;ITGB8;BMPR1B;FGFR3;PITX1;FBN1
negative regulation of blood coagulation (GO:0030195)	9/37	2.60406e-06	0.000507977	2.49651e-05	0.00486997	-1.47975	19.0273	FGB;FGA;PDGFRA;VTN;FGG;SERPINF2;F2;HRG;TFPI
diterpenoid metabolic process (GO:0016101)	11/63	6.64076e-06	0.00120906	4.81072e-05	0.00875871	-1.41233	16.8382	AKR1B10;APOM;TTR;LRP1;APOA2;APOA1;SDC1;LRAT;LRP2;APOB;DHRS3
regulation of actin cytoskeleton organization (GO:0032956)	12/76	7.54314e-06	0.00128752	5.28908e-05	0.0090278	-1.41085	16.6409	ARHGAP44;PDGFRA;DMTN;LRP1;PRKCD;NEB;SEMA3E;RHOF;HRG;RHOC;RHOB;RND1
fibrinolysis (GO:0042730)	6/17	1.21551e-05	0.00195268	0.00010682	0.0153539	-2.2784	25.7864	FGB;FGA;FGG;SERPINF2;F2;HRG
regulation of wound healing (GO:0061041)	8/35	1.55488e-05	0.00235837	0.000103017	0.0153539	-1.85646	20.5538	VIL1;VTN;DMTN;PRKCE;F2RL1;EPPK1;F2;HRG
regulation of endopeptidase activity (GO:0052548)	11/69	1.64075e-05	0.00235837	9.98725e-05	0.0153539	-1.42486	15.6988	VTN;SERPIND1;SERPINC1;SERPINF2;SERPINH1;TIMP3;SERPINB9;HRG;SERPINA6;AGT;SERPINA5
negative regulation of endopeptidase activity (GO:0010951)	12/84	2.15495e-05	0.00294258	0.000124965	0.017064	-1.25666	13.503	VTN;SERPIND1;BIN1;SERPINC1;SERPINF2;SERPINH1;TIMP3;SERPINB9;HRG;SERPINA6;AGT;SERPINA5
Top 20 GOBPs for genes down-regulated in SUMO Mut only
Term	Overlap	P-value	Adjusted P-value	Old P-value	Old Adjusted P-value	Z-score	Combined Score	Genes
negative regulation of transcription from RNA polymerase II promoter (GO:0000122)	23/566	1.52156e-06	0.0022793	2.0449e-06	0.00306326	-1.08768	14.5703	TFAP2B;FOXC1;TFAP2C;ZHX2;MSX2;PLK1;KCTD1;NR2F2;PROX1;FOXO3;MEIS2;SMARCA2;GLI3;LOXL2;EFNA1;EDNRB;BHLHE40;HAND1;IRF7;MDM4;TP53;DACT1;ZNF431
regulation of transcription from RNA polymerase II promoter (GO:0006357)	39/1479	1.85701e-05	0.013909	1.81941e-05	0.0136274	-1.37684	14.9992	FOXC1;SMARCB1;DLX5;FOXO3;GLI3;LOXL2;EDNRB;PLAGL1;ZBED6;TEAD2;DACT1;TEAD4;NFE2;TFAP2B;TCF7L1;TFAP2C;ZHX2;MSX2;PLK1;KCTD1;PBX2;NR2F2;PROX1;GRHL1;GRHL2;MEIS2;SMARCA2;PHOX2A;EFNA1;IRF3;BHLHE40;HAND1;IRF7;SP6;HOXB2;MDM4;TP53;VGLL1;ZNF431
negative regulation of transcription, DNA-templated (GO:0045892)	25/814	6.48542e-05	0.0323839	7.44585e-05	0.0371796	-1.76295	17.0008	FOXC1;FOXO3;GLI3;LOXL2;EDNRB;ZBED6;DACT1;TFAP2B;TFAP2C;ZHX2;MSX2;ATP8B1;PLK1;KCTD1;NR2F2;PROX1;MEIS2;SMARCA2;EFNA1;BHLHE40;HAND1;IRF7;MDM4;TP53;ZNF431
positive regulation of intracellular transport (GO:0032388)	5/45	0.000285433	0.106895	0.000441736	0.16543	-1.63965	13.382	CDH3;NUMA1;SYK;SORL1;OAZ2
positive regulation of keratinocyte differentiation (GO:0045618)	3/13	0.000564009	0.127357	0.00103563	0.172375	-2.6914	20.1328	FOXC1;PRKCH;NUMA1
regulation of keratinocyte differentiation (GO:0045616)	4/30	0.00058614	0.127357	0.000908029	0.170029	-1.89382	14.0937	FOXC1;PRKCH;NUMA1;GRHL2
positive regulation of transcription from RNA polymerase II promoter (GO:0045944)	23/849	0.000750433	0.127357	0.000825928	0.170029	-1.88684	13.5756	TEAD4;TFAP2B;FOXC1;TFAP2C;SMARCB1;DLX5;PBX2;PROX1;FOXO3;GRHL1;GRHL2;MEIS2;SMARCA2;GLI3;PHOX2A;IRF3;PLAGL1;HAND1;IRF7;HOXB2;TP53;VGLL1;TEAD2
positive regulation of transcription, DNA-templated (GO:0045893)	28/1121	0.000724337	0.127357	0.000766029	0.170029	-1.70632	12.3371	CALCOCO1;FOXC1;SMARCB1;DLX5;ILK;FOXO3;GLI3;CDH1;PLAGL1;TEAD2;TEAD4;NFE2;TFAP2B;TFAP2C;PBX2;NR2F2;PROX1;GRHL1;GRHL2;MEIS2;SMARCA2;PHOX2A;IRF3;HAND1;IRF7;HOXB2;TP53;VGLL1
negative regulation of nucleic acid-templated transcription (GO:1903507)	15/445	0.000765163	0.127357	0.000899437	0.170029	-1.23969	8.89528	TFAP2B;ZHX2;MSX2;ATP8B1;KCTD1;NR2F2;PROX1;SMARCA2;GLI3;LOXL2;BHLHE40;HAND1;ZBED6;TP53;ZNF653
regulation of platelet aggregation (GO:0090330)	3/15	0.000880184	0.131852	0.00148078	0.201655	-2.20992	15.5476	SYK;ADAMTS18;PRKCD
regulation of mitotic spindle organization (GO:0060236)	4/36	0.00118524	0.147958	0.00168524	0.210374	-1.63685	11.0288	NUMA1;DCTN1;PLK1;CHMP4C
cell junction assembly (GO:0034329)	5/60	0.00108931	0.147958	0.00147456	0.201655	-1.39366	9.50783	CDH3;CDH1;FBLIM1;ILK;GRHL2
neural tube development (GO:0021915)	3/17	0.0012904	0.148693	0.00203001	0.23392	-2.3823	15.849	PROX1;GRHL2;DACT1
positive regulation of epidermal cell differentiation (GO:0045606)	3/18	0.00153368	0.160319	0.00234609	0.234296	-2.02965	13.1523	FOXC1;PRKCH;NUMA1
positive regulation of neuron death (GO:1901216)	4/39	0.00160533	0.160319	0.00220859	0.234296	-2.03392	13.0871	EFNB2;TFAP2B;FOXO3;TP53
positive regulation of phospholipid transport (GO:2001140)	2/7	0.00338639	0.187553	0.00557906	0.253851	-3.08172	17.5288	ABCB4;PRKCD
positive regulation of keratinocyte proliferation (GO:0010838)	2/8	0.00447655	0.187553	0.0069151	0.253851	-3.16214	17.1037	TGM1;CDH3
venous blood vessel development (GO:0060841)	2/8	0.00447655	0.187553	0.0069151	0.253851	-3.00034	16.2285	CCBE1;PROX1
photoperiodism (GO:0009648)	3/22	0.00278556	0.187553	0.00390704	0.253851	-2.75077	16.1836	FBXL21;BHLHE40;TP53
regulation of glial cell apoptotic process (GO:0034350)	2/7	0.00338639	0.187553	0.00557906	0.253851	-2.6461	15.051	PRKCH;PRKCD
Top 20 GOBPs for genes up-regulated in SUMO Mut only
Term	Overlap	P-value	Adjusted P-value	Old P-value	Old Adjusted P-value	Z-score	Combined Score	Genes
melanocyte differentiation (GO:0030318)	2/8	0.00134394	0.0519414	0.00240875	0.084074	-3.41494	22.5801	MEF2C;KIT
doxorubicin metabolic process (GO:0044598)	2/9	0.00171995	0.0519414	0.00292965	0.084074	-3.43675	21.8765	AKR1B10;AKR1C3
daunorubicin metabolic process (GO:0044597)	2/9	0.00171995	0.0519414	0.00292965	0.084074	-3.34746	21.3081	AKR1B10;AKR1C3
aminoglycoside antibiotic metabolic process (GO:0030647)	2/9	0.00171995	0.0519414	0.00292965	0.084074	-2.96891	18.8985	AKR1B10;AKR1C3
regulation of skeletal muscle cell differentiation (GO:2001014)	2/10	0.00214001	0.0561866	0.00349842	0.091852	-2.96266	18.2113	MEF2C;KLHL41
ketone biosynthetic process (GO:0042181)	2/9	0.00171995	0.0519414	0.00292965	0.084074	-2.76726	17.6149	AKR1C3;ADM
sulfur compound catabolic process (GO:0044273)	4/36	0.000117017	0.02245	0.00022173	0.0410564	-1.9391	17.5551	CTH;CHAC2;CHAC1;FMOD
JAK-STAT cascade (GO:0007259)	4/41	0.000195758	0.02245	0.000351241	0.0410564	-2.03442	17.3711	GHR;EGF;STAT4;CCL2
peptide catabolic process (GO:0043171)	3/26	0.00079187	0.0390867	0.00129883	0.0681137	-2.42652	17.328	CHAC2;CHAC1;TRHDE
heart development (GO:0007507)	7/150	9.47828e-05	0.02245	0.000177372	0.0410564	-1.84519	17.0937	TGFBR3;CDH5;POPDC3;LEFTY1;MEF2C;T;FOXF1
negative regulation of growth (GO:0045926)	6/121	0.000218198	0.02245	0.000383002	0.0410564	-2.02293	17.0535	SFRP2;FRZB;FHL1;ENPP1;MT1X;INHBA
positive regulation of protein phosphorylation (GO:0001934)	11/413	0.000169783	0.02245	0.000335477	0.0410564	-1.89989	16.493	GHR;LEFTY1;CCND2;SFRP2;EGF;PDGFD;KIT;INHBA;LRP8;NODAL;EPHA2
primary alcohol catabolic process (GO:0034310)	2/11	0.0026035	0.0642543	0.00411432	0.097636	-2.7264	16.2245	AKR1B10;AKR1C3
transmembrane receptor protein serine/threonine kinase signaling pathway (GO:0007178)	6/145	0.000575029	0.0360079	0.000954532	0.0610686	-2.14322	15.9908	TGFBR3;CDH5;LEFTY1;FOXH1;INHBA;NODAL
regulation of chemokine secretion (GO:0090196)	2/9	0.00171995	0.0519414	0.00292965	0.084074	-2.50337	15.9351	C5;LPL
negative regulation of cell proliferation (GO:0008285)	10/364	0.000263764	0.02245	0.000499065	0.0410564	-1.84948	15.2406	TGFBR3;IFITM1;SFRP2;FRZB;TESC;NOX4;INHBA;MCC;FRK;NODAL
regulation of skeletal muscle tissue development (GO:0048641)	2/13	0.00365827	0.0687556	0.00548465	0.104124	-2.67906	15.0316	MEF2C;KLHL41
progesterone metabolic process (GO:0042448)	2/12	0.00310979	0.0687556	0.00477664	0.104124	-2.59257	14.9674	AKR1C3;ADM
cellular modified amino acid catabolic process (GO:0042219)	2/13	0.00365827	0.0687556	0.00548465	0.104124	-2.65068	14.8723	CHAC2;CHAC1
homocysteine metabolic process (GO:0050667)	2/10	0.00214001	0.0561866	0.00349842	0.091852	-2.39954	14.7499	CTH;NOX4
Top 20 GOBPs for DEGs in SUMO Mut only
Term	Overlap	P-value	Adjusted P-value	Old P-value	Old Adjusted P-value	Z-score	Combined Score	Genes
venous blood vessel development (GO:0060841)	3/8	0.000415668	0.0681055	0.00118741	0.148775	-3.02677	23.5653	CCBE1;FOXF1;PROX1
negative regulation of transcription, DNA-templated (GO:0045892)	37/814	3.31734e-06	0.00235531	8.38361e-06	0.00595237	-1.76295	22.242	FOXC1;LDB2;PRDM1;FOXO3;LRP8;GLI3;LOXL2;EDNRB;T;DNMT3B;CRYM;ZBED6;SKIL;DACT1;JAZF1;TFAP2B;LEFTY1;MEF2C;TFAP2C;ZHX2;MSX2;ATP8B1;PLK1;KCTD1;NR2F2;PROX1;MEIS2;SMARCA2;EFNA1;SFRP2;BHLHE40;HAND1;IRF7;MDM4;TP53;FRK;ZNF431
regulation of glial cell apoptotic process (GO:0034350)	3/7	0.000263713	0.0561709	0.000876605	0.148775	-2.65714	21.8966	PRKCH;PRKCD;CCL2
regulation of transcription from RNA polymerase II promoter (GO:0006357)	59/1479	2.9406e-07	0.000313174	8.15708e-07	0.000868729	-1.37684	20.707	SMARCB1;LDB2;PRDM1;GLI3;LOXL2;EDNRB;ZIC3;DNMT3B;TEAD2;DACT1;TEAD4;LEFTY1;MEF2C;ZHX2;MSX2;FOXH1;KCTD1;PROX1;TGFBR3;GAL;SFRP2;IRF3;HAND1;KIT;IRF7;HOXB2;TP53;VGLL1;ZNF431;FOXC1;DLX5;FOXO3;LRP8;T;PLAGL1;CRYM;ZBED6;SKIL;JAZF1;NFE2;TFAP2B;TCF7L1;TFAP2C;FOXF1;PLK1;PBX2;INHBA;NR2F2;GRHL1;GRHL2;MEIS2;SMARCA2;PHOX2A;EFNA1;BHLHE40;SP6;MDM4;FRK;NODAL
negative regulation of cell proliferation (GO:0008285)	21/364	1.61148e-05	0.00858114	3.68188e-05	0.019606	-1.86368	20.5672	TFAP2B;IFITM1;SMARCB1;TESC;INHBA;PROX1;MCC;SMARCA2;TGFBR3;ADGRG1;SFRP2;FRZB;BHLHE40;LMNA;NOX4;IGFBP7;MDM4;TP53;FRK;NODAL;BNIPL
negative regulation of glial cell apoptotic process (GO:0034351)	3/8	0.000415668	0.0681055	0.00118741	0.148775	-2.5798	20.0854	PRKCH;PRKCD;CCL2
negative regulation of transcription from RNA polymerase II promoter (GO:0000122)	34/566	1.40693e-08	2.99675e-05	5.25553e-08	0.000111943	-1.08768	19.6645	FOXC1;LDB2;PRDM1;FOXO3;LRP8;GLI3;LOXL2;EDNRB;T;DNMT3B;CRYM;SKIL;DACT1;JAZF1;TFAP2B;LEFTY1;MEF2C;TFAP2C;ZHX2;MSX2;PLK1;KCTD1;NR2F2;PROX1;MEIS2;SMARCA2;EFNA1;BHLHE40;HAND1;IRF7;MDM4;TP53;FRK;ZNF431
negative regulation of growth (GO:0045926)	10/121	0.000164473	0.0437908	0.000321107	0.0854947	-2.02797	17.6692	BST2;SFRP2;FRZB;FHL1;ENPP1;MT1X;INHBA;MSX1;SMARCA2;TP53
homocysteine metabolic process (GO:0050667)	3/10	0.000864464	0.0876813	0.0019975	0.172412	-2.41796	17.0549	CPS1;CTH;NOX4
cellular modified amino acid catabolic process (GO:0042219)	3/13	0.00197012	0.12186	0.00373997	0.221281	-2.68607	16.7333	ALDH4A1;CHAC2;CHAC1
positive regulation of keratinocyte differentiation (GO:0045618)	3/13	0.00197012	0.12186	0.00373997	0.221281	-2.66715	16.6155	FOXC1;PRKCH;NUMA1
endochondral ossification (GO:0001958)	3/9	0.00061424	0.0769606	0.00155969	0.166107	-2.1284	15.7398	FOXC1;MEF2C;DLX5
melanocyte differentiation (GO:0030318)	2/8	0.0103652	0.215439	0.0163851	0.312117	-3.30389	15.0965	MEF2C;KIT
regulation of macrophage apoptotic process (GO:2000109)	2/7	0.0078778	0.207157	0.0132834	0.301744	-3.07577	14.8981	MEF2C;IRF7
positive regulation of nucleic acid-templated transcription (GO:1903508)	22/503	0.000564468	0.0769606	0.000998425	0.148775	-1.98176	14.8228	NFE2;TFAP2B;CALCOCO1;FOXC1;MEF2C;DLX5;EGF;FOXF1;TESC;FOXH1;ILK;INHBA;NR2F2;PROX1;FOXO3;SMARCA2;GLI3;CDH1;ZIC3;IRF7;TP53;TEAD2
positive regulation of phospholipid transport (GO:2001140)	2/7	0.0078778	0.207157	0.0132834	0.301744	-3.03836	14.7169	ABCB4;PRKCD
doxorubicin metabolic process (GO:0044598)	2/9	0.0131512	0.220731	0.0197624	0.322004	-3.36732	14.5847	AKR1B10;AKR1C3
lens fiber cell development (GO:0070307)	2/7	0.0078778	0.207157	0.0132834	0.301744	-3.01015	14.5803	PROX1;EPHA2
regulation of cell adhesion mediated by integrin (GO:0033628)	5/31	0.000349376	0.0676519	0.000727528	0.148775	-1.80785	14.3894	EFNA1;SFRP2;SYK;TESC;EPHA2
negative regulation of cellular process (GO:0048523)	26/535	3.2875e-05	0.0116706	7.12532e-05	0.0252949	-1.3825	14.2713	IFITM1;PIWIL4;SMARCB1;FHL1;CTGF;ADGRG1;FRZB;LMNA;ENPP1;IGFBP7;MSX1;SKIL;TFAP2B;TESC;INHBA;PROX1;SMARCA2;BST2;TGFBR3;SFRP2;BHLHE40;NOX4;MDM4;TP53;FRK;BNIPL
Top 20 GOBPs for genes up-regulated in DBD Mut in comparison to WT
Term	Overlap	P-value	Adjusted P-value	Old P-value	Old Adjusted P-value	Z-score	Combined Score	Genes
transmembrane receptor protein serine/threonine kinase signaling pathway (GO:0007178)	11/145	1.1178e-05	0.00304227	3.00925e-05	0.00819018	-2.16665	24.7032	COL3A1;HPGD;NOG;GCNT2;SMAD9;ZCCHC18;BMPR1B;RGMB;CHRDL1;BMP6;BMP5
glial cell differentiation (GO:0010001)	6/26	1.82797e-06	0.00112908	8.14276e-06	0.00443238	-1.86469	24.6368	RELN;PTPRZ1;NFIB;ADGRG6;PLP1;SOX11
nervous system development (GO:0007399)	25/456	2.2931e-08	3.74463e-05	1.09468e-07	0.000178762	-1.32657	23.3354	GPM6A;NLGN1;PCDH10;NRXN1;PCDH19;PCDH17;RELN;PTPRZ1;ERBB4;ST8SIA4;NRCAM;SH3GL2;GPM6B;LGI1;BCL11A;APLP1;NOG;PCDH8;NAV3;MPPED2;DCHS1;RAPGEF5;LY6H;ITM2A;ADGRL3
regulation of actin filament-based movement (GO:1903115)	3/11	0.000489668	0.0399814	0.00116087	0.0824221	-2.65539	20.2388	PDPN;PDE4B;ANK2
type B pancreatic cell differentiation (GO:0003309)	3/10	0.000360073	0.0397959	0.000922567	0.0824221	-2.54382	20.1705	RFX6;BMP6;BMP5
cellular response to BMP stimulus (GO:0071773)	9/88	6.36772e-06	0.00259962	1.84965e-05	0.00755121	-1.67268	20.0124	NOG;SMAD9;ZCCHC18;BMPR1B;VSTM2A;RGMB;CHRDL1;BMP6;BMP5
skeletal system development (GO:0001501)	12/147	2.07424e-06	0.00112908	6.53778e-06	0.00443238	-1.47253	19.2694	NOG;ALPL;ITGB8;SOX11;IGF1;BMPR1B;SGPP2;COL19A1;BMP6;FBN1;PAPSS1;BMP5
ganglioside biosynthetic process (GO:0001574)	3/11	0.000489668	0.0399814	0.00116087	0.0824221	-2.47525	18.8658	ST8SIA4;ST3GAL5;ST6GALNAC3
glandular epithelial cell development (GO:0002068)	2/7	0.0043936	0.10886	0.00793228	0.18259	-3.26194	17.7045	BMP6;BMP5
cell morphogenesis (GO:0000902)	6/60	0.000260345	0.0397959	0.000527874	0.0824221	-2.06978	17.0829	GREM1;CDH6;RELN;PDPN;CDH12;CDH13
positive regulation of excitatory postsynaptic potential (GO:2000463)	4/20	0.000191368	0.0347226	0.00045871	0.0824221	-1.99342	17.0663	NLGN1;RELN;CUX2;NRXN1
BMP signaling pathway (GO:0030509)	8/82	2.96067e-05	0.00690682	7.37829e-05	0.0172125	-1.63427	17.0414	NOG;SMAD9;ZCCHC18;BMPR1B;RGMB;CHRDL1;BMP6;BMP5
extracellular matrix organization (GO:0030198)	13/230	4.25766e-05	0.00869095	0.000103523	0.0211317	-1.63707	16.4758	COL11A1;ITGA2;COL19A1;GREM1;COL3A1;COL4A1;COL4A4;COL4A3;COL4A6;ITGB8;CYP1B1;GPM6B;FBN1
type B pancreatic cell development (GO:0003323)	2/7	0.0043936	0.10886	0.00793228	0.18259	-2.90871	15.7873	BMP6;BMP5
regulation of aldosterone biosynthetic process (GO:0032347)	2/7	0.0043936	0.10886	0.00793228	0.18259	-2.86474	15.5487	BMP6;BMP5
gliogenesis (GO:0042063)	3/15	0.00129211	0.0680649	0.00248667	0.126898	-2.33497	15.531	RELN;NFIB;PLP1
positive regulation of dendritic spine morphogenesis (GO:0061003)	2/8	0.00580087	0.125779	0.00981521	0.198235	-2.9652	15.27	RELN;CUX2
heterophilic cell-cell adhesion via plasma membrane cell adhesion molecules (GO:0007157)	5/48	0.000708975	0.0482399	0.00130967	0.0891122	-2.07132	15.0206	NLGN1;CADM1;AMIGO2;DCHS1;CD200
negative regulation of mononuclear cell migration (GO:0071676)	2/7	0.0043936	0.10886	0.00793228	0.18259	-2.76291	14.996	GREM1;BMP5
omega-hydroxylase P450 pathway (GO:0097267)	2/10	0.00914179	0.155544	0.0141069	0.23749	-3.05655	14.3502	CYP2U1;CYP1B1
Top 20 GOBPs for genes up-regulated in DBD Mut in comparison to SUMO Mut
Term	Overlap	P-value	Adjusted P-value	Old P-value	Old Adjusted P-value	Z-score	Combined Score	Genes
morphogenesis of an epithelial sheet (GO:0002011)	3/12	0.000359397	0.0276228	0.000680314	0.0384634	-2.97486	23.5938	SOX11;BMP7;BMP5
regulation of insulin-like growth factor receptor signaling pathway (GO:0043567)	4/18	5.68988e-05	0.0141109	0.000120319	0.025562	-2.29158	22.3984	CDH3;IGF1;IGFBP6;BMP5
positive regulation of cardiac muscle cell differentiation (GO:2000727)	3/11	0.000271985	0.0224841	0.000549044	0.0384634	-2.59884	21.3359	GREM1;EFNB2;IGF1
extracellular matrix organization (GO:0030198)	13/230	5.08972e-06	0.00210375	6.89188e-06	0.00284864	-1.64381	20.0353	COL18A1;COL11A1;ITGA2;COL19A1;HAPLN1;GREM1;COL2A1;COL4A4;COL5A2;COL4A3;COL4A6;COL6A3;TGFBI
skeletal system development (GO:0001501)	11/147	1.88084e-06	0.00209115	2.95555e-06	0.00243671	-1.47434	19.4374	COL2A1;NOG;ALPL;SOX11;IGF1;BMPR1B;SGPP2;BMP7;COL19A1;HAPLN1;BMP5
cell morphogenesis (GO:0000902)	6/60	8.74857e-05	0.0154975	0.000131776	0.025562	-2.07413	19.3807	GREM1;CYFIP2;RELN;CDH3;CDH12;CDH13
heart trabecula morphogenesis (GO:0061384)	4/19	7.13862e-05	0.0147532	0.000144302	0.025562	-1.95511	18.6662	HEY1;NOG;BMP7;BMP5
negative regulation of muscle cell apoptotic process (GO:0010656)	2/7	0.00296566	0.0721914	0.00480741	0.0982821	-3.01524	17.5507	IGF1;BMP7
pericardium morphogenesis (GO:0003344)	2/8	0.00392259	0.0772066	0.00596239	0.107607	-3.16471	17.5357	BMP7;BMP5
ventricular septum morphogenesis (GO:0060412)	4/22	0.000130919	0.0180377	0.000236929	0.0290312	-1.94039	17.3489	HEY1;NOG;SOX11;ZFPM2
nervous system development (GO:0007399)	19/456	3.37283e-06	0.00209115	3.93017e-06	0.00243671	-1.3256	16.7022	LGI1;ARNT2;GPM6A;BCL11A;NOG;PCDH8;PCDHB14;PTN;PCDH19;PCDHB10;HAPLN1;PCDH17;RELN;EDNRB;NAV3;MPPED2;ST8SIA4;SLITRK6;LY6H
ventricular septum development (GO:0003281)	4/29	0.000397638	0.0276228	0.000607734	0.0384634	-2.12578	16.6448	HEY1;NOG;SOX11;ZFPM2
positive regulation of dendritic spine morphogenesis (GO:0061003)	2/8	0.00392259	0.0772066	0.00596239	0.107607	-2.97895	16.5063	RELN;CUX2
positive regulation of cardiac muscle tissue development (GO:0055025)	2/7	0.00296566	0.0721914	0.00480741	0.0982821	-2.80522	16.3282	GREM1;EFNB2
negative regulation of mononuclear cell migration (GO:0071676)	2/7	0.00296566	0.0721914	0.00480741	0.0982821	-2.78738	16.2244	GREM1;BMP5
digestive tract morphogenesis (GO:0048546)	3/16	0.000882525	0.039453	0.00139898	0.0559593	-2.27582	16.0052	SOX17;SOX11;EPHB3
regulation of osteoblast differentiation (GO:0045667)	7/70	2.24092e-05	0.00694684	3.5965e-05	0.0111492	-1.47282	15.768	GREM1;SMOC1;NOG;SOX11;IGF1;BMPR1B;BMP7
limb development (GO:0060173)	4/25	0.000220013	0.0194868	0.00036607	0.0324234	-1.86691	15.7228	GREM1;SMOC1;NOG;BMPR1B
sprouting angiogenesis (GO:0002040)	5/45	0.000208824	0.0194868	0.000310953	0.0296601	-1.81484	15.379	GREM1;EFNB2;CCBE1;CDH13;SEMA3E
embryonic skeletal joint morphogenesis (GO:0060272)	2/7	0.00296566	0.0721914	0.00480741	0.0982821	-2.63612	15.344	COL2A1;NOG
Top 20 GOBPs for genes down-regulated in DBD Mut in comparison to SUMO Mut
Term	Overlap	P-value	Adjusted P-value	Old P-value	Old Adjusted P-value	Z-score	Combined Score	Genes
high-density lipoprotein particle remodeling (GO:0034375)	9/18	6.01685e-10	5.41918e-07	7.52833e-08	6.78052e-05	-2.07031	43.9555	SCARB1;LIPC;APOM;ALB;LIPG;APOA2;APOC3;APOA1;APOA4
cholesterol homeostasis (GO:0042632)	16/59	8.88494e-12	1.20036e-08	1.01686e-09	1.37378e-06	-1.48881	37.8853	SCARB1;XBP1;DGAT2;INSIG1;APOA2;APOC3;APOA1;APOA4;EHD1;LIPC;APOM;SOAT2;PLA2G10;LIPG;APOB;LDLR
low-density lipoprotein particle remodeling (GO:0034374)	6/12	5.05293e-07	0.000105023	1.22185e-05	0.0020634	-2.60061	37.704	LIPC;PLA2G2A;APOA2;APOB;PLA2G7;AGT
reverse cholesterol transport (GO:0043691)	8/18	1.82012e-08	8.19662e-06	8.20413e-07	0.000277095	-2.03858	36.3311	SCARB1;LIPC;APOM;LIPG;APOA2;APOC3;APOA1;APOA4
cholesterol transport (GO:0030301)	12/45	4.50774e-09	2.66088e-06	1.49863e-07	8.0986e-05	-1.78816	34.3639	SCARB1;STARD4;LIPC;APOM;SOAT2;LIPG;APOA2;APOC3;APOA1;APOA4;APOB;LDLR
sterol homeostasis (GO:0055092)	16/59	8.88494e-12	1.20036e-08	1.01686e-09	1.37378e-06	-1.33959	34.0882	SCARB1;XBP1;DGAT2;INSIG1;APOA2;APOC3;APOA1;APOA4;EHD1;LIPC;APOM;SOAT2;PLA2G10;LIPG;APOB;LDLR
sterol import (GO:0035376)	4/7	2.42818e-05	0.00160023	0.000261726	0.0153736	-3.18446	33.8374	SCARB1;STARD4;APOA1;LDLR
cholesterol import (GO:0070508)	4/7	2.42818e-05	0.00160023	0.000261726	0.0153736	-2.92334	31.0628	SCARB1;STARD4;APOA1;LDLR
chylomicron remodeling (GO:0034371)	5/10	4.85533e-06	0.000524764	6.78452e-05	0.0061106	-2.5279	30.93	APOA2;APOC3;APOA1;APOA4;APOB
chylomicron assembly (GO:0034378)	5/11	8.68552e-06	0.000757041	9.61569e-05	0.00764164	-2.65054	30.8891	APOA2;APOC3;APOA1;APOA4;APOB
triglyceride-rich lipoprotein particle remodeling (GO:0034370)	6/14	1.5614e-06	0.000248171	2.41869e-05	0.00323804	-2.1981	29.3884	LIPC;APOA2;APOC3;APOA1;APOA4;APOB
retinoid metabolic process (GO:0001523)	15/76	4.9239e-09	2.66088e-06	1.32647e-07	8.0986e-05	-1.50266	28.7446	LRP1;APOA2;AKR1C3;APOC3;APOA1;APOA4;LRP2;DHRS3;CYP26A1;AKR1B10;APOM;TTR;ALDH1A1;ALDH8A1;APOB
secondary alcohol biosynthetic process (GO:1902653)	9/37	9.33259e-07	0.000157604	1.04304e-05	0.00187886	-2.03124	28.203	EBP;NSDHL;HMGCS1;CYP51A1;APOA1;DHCR24;APOA4;MSMO1;DHCR7
fibrinolysis (GO:0042730)	6/17	5.9664e-06	0.000597082	5.81585e-05	0.00579345	-2.26804	27.2831	FGB;FGA;FGG;SERPINF2;F2;HRG
positive regulation of cholesterol esterification (GO:0010873)	5/10	4.85533e-06	0.000524764	6.78452e-05	0.0061106	-2.21426	27.0924	STARD4;APOA2;APOA1;APOA4;AGT
positive regulation of cholesterol storage (GO:0010886)	3/7	0.000814055	0.019816	0.00309588	0.0746881	-3.73384	26.5606	EHD1;SCARB1;APOB
acylglycerol catabolic process (GO:0046464)	8/31	2.33885e-06	0.000336484	2.25945e-05	0.00323804	-1.96597	25.4904	FABP1;LIPC;APOA2;PNPLA3;APOC3;APOA1;APOA4;ABHD6
diterpenoid metabolic process (GO:0016101)	13/63	2.98024e-08	1.00658e-05	5.87428e-07	0.000226747	-1.41812	24.5741	LRP1;APOA2;AKR1C3;APOC3;APOA1;APOA4;LRP2;DHRS3;AKR1B10;APOM;TTR;ALDH1A1;APOB
positive regulation of steroid metabolic process (GO:0045940)	5/11	8.68552e-06	0.000757041	9.61569e-05	0.00764164	-2.09966	24.4691	STARD4;APOA2;APOA1;APOA4;AGT
cholesterol biosynthetic process (GO:0006695)	9/36	7.2506e-07	0.000139937	8.62576e-06	0.00179283	-1.72207	24.3449	EBP;NSDHL;HMGCS1;CYP51A1;APOA1;DHCR24;APOA4;MSMO1;DHCR7
Top 20 KEGG pathways for genes down-regulated in both DBD Mut and SUMO Mut
Term	Overlap	P-value	Adjusted P-value	Old P-value	Old Adjusted P-value	Z-score	Combined Score	Genes
Focal adhesion_Homo sapiens_hsa04510	8/202	0.000328548	0.0420542	0.00062112	0.0795034	-1.92201	15.4161	LAMB3;ZYX;FLNA;COL6A3;ACTN4;TLN1;MYL9;MYLK
Tight junction_Homo sapiens_hsa04530	6/139	0.00118507	0.0758446	0.00204179	0.130675	-1.67335	11.2749	CLDN6;CLDN4;RRAS;ACTN4;MYL9;MYH6
Central carbon metabolism in cancer_Homo sapiens_hsa05230	4/67	0.00249285	0.106361	0.0039766	0.169668	-1.82126	10.9173	PFKL;PKM;SLC2A1;PFKP
HTLV-I infection_Homo sapiens_hsa05166	7/258	0.00645008	0.165122	0.0104066	0.26641	-1.84308	9.29587	NRP1;WNT6;RRAS;SLC2A1;BAX;TLN1;ANAPC2
Salmonella infection_Homo sapiens_hsa05132	4/86	0.00610379	0.165122	0.00918617	0.26641	-1.63559	8.3396	ARPC1B;FLNA;PKN1;PFN1
Regulation of actin cytoskeleton_Homo sapiens_hsa04810	6/214	0.00980252	0.209121	0.0151472	0.315795	-1.79725	8.3125	RRAS;ARPC1B;ACTN4;PFN1;MYL9;MYLK
Glycolysis / Gluconeogenesis_Homo sapiens_hsa00010	3/67	0.0191349	0.2418	0.0261816	0.315795	-1.76648	6.98861	PFKL;PKM;PFKP
Leukocyte transendothelial migration_Homo sapiens_hsa04670	4/118	0.0179401	0.2418	0.0254165	0.315795	-1.57235	6.32197	CLDN6;CLDN4;ACTN4;MYL9
Adipocytokine signaling pathway_Homo sapiens_hsa04920	3/70	0.0214696	0.2418	0.0291789	0.315795	-1.52206	5.84642	POMC;SLC2A1;ACSL5
PPAR signaling pathway_Homo sapiens_hsa03320	3/69	0.0206748	0.2418	0.0281603	0.315795	-1.45672	5.65039	FABP1;ACSL5;APOC3
Viral carcinogenesis_Homo sapiens_hsa05203	5/205	0.0303072	0.242457	0.0431075	0.34486	-1.60077	5.59689	LYN;PKM;BAX;ACTN4;MAD1L1
Bile secretion_Homo sapiens_hsa04976	3/71	0.022281	0.2418	0.0302168	0.315795	-1.43001	5.43981	SLC10A1;SLC2A1;SLC22A7
Biosynthesis of amino acids_Homo sapiens_hsa01230	3/74	0.0248144	0.2418	0.0334469	0.315795	-1.41735	5.23901	PFKL;PKM;PFKP
Pathways in cancer_Homo sapiens_hsa05200	7/397	0.0520666	0.365174	0.0759211	0.511468	-1.65599	4.89384	CEBPA;WNT6;JUP;LAMB3;DAPK3;SLC2A1;BAX
Glucagon signaling pathway_Homo sapiens_hsa04922	3/101	0.0542055	0.365174	0.0700782	0.498334	-1.41222	4.11658	PFKL;PKM;SLC2A1
Thyroid hormone signaling pathway_Homo sapiens_hsa04919	3/118	0.0784379	0.451859	0.0995237	0.566919	-1.2981	3.30424	SLC2A1;MYH6;PFKP
Galactose metabolism_Homo sapiens_hsa00052	2/30	0.0264469	0.2418	0.0345401	0.315795	-0.902598	3.27879	PFKL;PFKP
Platelet activation_Homo sapiens_hsa04611	3/122	0.0847236	0.451859	0.107081	0.566919	-1.30931	3.23185	LYN;TLN1;MYLK
Carbon metabolism_Homo sapiens_hsa01200	3/113	0.0708842	0.432056	0.0904007	0.551014	-1.19478	3.16225	PFKL;PKM;PFKP
Pentose phosphate pathway_Homo sapiens_hsa00030	2/29	0.0248194	0.2418	0.032571	0.315795	-0.842571	3.11425	PFKL;PFKP
