# Supplementary material for: Multiomics Analyses of HNF4α Protein Domain Function during Human Pluripotent Stem Cell Differentiation
Source: iScience. 2019 May 24;16:206–17. doi: 10.1016/j.isci.2019.05.028 (PMC6556878; doi:10.1016/j.isci.2019.05.028)
Supplement: Table S3. Proteomics, Related to Figure 5 [file mmc4.xlsx]

## Sheet: Proteomics
Protein names	Gene names	DBD Mut/WT	SUMO Mut/WT	Sig. Up DBD Mut/WT	Sig. Down DBD Mut/WT	Sig. Up SUMO Mut/WT	Sig. Down SUMO Mut/WT
Annexin A1;Annexin	ANXA1	0.0113984	0.0121812		+		+
Erythrocyte band 7 integral membrane protein	STOM	0.0132423	0.0128805		+		+
Nidogen-1	NID1	0.0923544	0.0422297		+		+
Apolipoprotein A-II;Proapolipoprotein A-II;Truncated apolipoprotein A-II	APOA2	0.117063	0.0830577		+		+
Phosphoenolpyruvate carboxykinase [GTP], mitochondrial	PCK2	0.0743442	0.0952651		+		+
Alpha-1-antitrypsin;Short peptide from AAT	SERPINA1	0.0750908	0.10892		+		+
Cadherin-1;E-Cad/CTF1;E-Cad/CTF2;E-Cad/CTF3	CDH1	0.132103	0.111714		+		+
Golgin subfamily A member 2	GOLGA2	0.404125	0.118969		+		+
Sushi domain-containing protein 2	SUSD2	0.147674	0.13826		+		+
Cellular retinoic acid-binding protein 1	CRABP1	0.546981	0.167435		+		+
Protocadherin-7	PCDH7	0.137564	0.215155		+		+
Ras-related protein Rab-31	RAB31	0.242171	0.215242		+		+
Signal transducer and activator of transcription 3;Signal transducer and activator of transcription	STAT3	0.28144	0.220688		+		+
KN motif and ankyrin repeat domain-containing protein 4	KANK4	0.0396497	0.253324		+		+
Apolipoprotein A-IV	APOA4	0.00239862	0.255601		+		+
Pyruvate carboxylase, mitochondrial	PC	0.0313611	0.274462		+		+
Fibrinogen gamma chain	FGG	0.0230633	0.275068		+		+
Leukocyte surface antigen CD47	CD47	0.393503	0.276239		+		+
Basement membrane-specific heparan sulfate proteoglycan core protein;Endorepellin;LG3 peptide	HSPG2	0.0364385	0.310825		+		+
Catalase	CAT	0.142111	0.322802		+		+
Versican core protein	VCAN	0.258229	0.339656		+		+
Immunoglobulin superfamily member 3	IGSF3	0.267	0.339975		+		+
Immunoglobulin superfamily member 1	IGSF1	0.0046626	0.343423		+		+
Transthyretin	TTR	0.0256206	0.37208		+		+
Low-density lipoprotein receptor-related protein 2	LRP2	0.000644921	0.376733		+		+
Fibrinogen alpha chain;Fibrinopeptide A;Fibrinogen alpha chain	FGA	0.00619079	0.377695		+		+
Laminin subunit alpha-1	LAMA1	0.241074	0.387637		+		+
Exportin-5	XPO5	2.46596	0.0764447	+			+
E3 ubiquitin-protein ligase BRE1B	RNF40	3.13401	0.153475	+			+
RNA polymerase II subunit A C-terminal domain phosphatase	CTDP1	1.95119	0.306746	+			+
Small nuclear ribonucleoprotein G;Putative small nuclear ribonucleoprotein G-like protein 15	SNRPG;SNRPGP15	0.456281	0.0410226				+
Ubiquitin-conjugating enzyme E2 D1;Ubiquitin-conjugating enzyme E2 D4	UBE2D1;UBE2D4	0.691635	0.0957014				+
Protein S100-A6	S100A6	0.559141	0.132801				+
Tubulin-specific chaperone D	TBCD	1.01918	0.168728				+
Rab GTPase-activating protein 1	RABGAP1	0.657189	0.184046				+
Coiled-coil domain-containing protein 50	CCDC50	0.607981	0.213863				+
Deoxyuridine 5-triphosphate nucleotidohydrolase, mitochondrial	DUT	0.441543	0.250518				+
Syntaxin-8	STX8	1.31677	0.286934				+
Methylated-DNA--protein-cysteine methyltransferase	MGMT	1.30397	0.328406				+
Nuclear autoantigenic sperm protein	NASP	1.3136	0.403972				+
NAD(P)H dehydrogenase [quinone] 1	NQO1	0.433249	3.65186		+	+
T-complex protein 1 subunit theta	CCT8	2.80224	2.33016	+		+
T-complex protein 1 subunit beta	CCT2	2.86758	2.34439	+		+
Microtubule-associated protein 1A;MAP1A heavy chain;MAP1 light chain LC2	MAP1A	1.56863	2.35941	+		+
T-complex protein 1 subunit gamma	CCT3	2.74553	2.37271	+		+
T-complex protein 1 subunit epsilon	CCT5	2.869	2.38031	+		+
Cysteine dioxygenase type 1	CDO1	1.82356	2.43228	+		+
Golgi-associated plant pathogenesis-related protein 1	GLIPR2	4.61169	2.4376	+		+
E3 ubiquitin-protein ligase NEDD4-like	NEDD4L	3.55878	2.53696	+		+
T-complex protein 1 subunit eta	CCT7	3.24294	2.56019	+		+
UDP-glucuronosyltransferase 3A1	UGT3A1	3.33825	2.60503	+		+
T-complex protein 1 subunit delta	CCT4	3.31041	2.71524	+		+
T-complex protein 1 subunit alpha	TCP1	3.51747	2.72332	+		+
T-complex protein 1 subunit zeta	CCT6A	3.43266	2.74739	+		+
Kinesin-like protein KIF1A;Kinesin-like protein	KIF1A	11.8415	4.48083	+		+
Band 4.1-like protein 1	EPB41L1	19.0077	5.3888	+		+
Asparagine synthetase [glutamine-hydrolyzing]	ASNS	17.9677	5.40932	+		+
Glutathione peroxidase 2	GPX2	15.1651	5.60459	+		+
Leucine-rich repeat and WD repeat-containing protein 1	LRWD1	13.0429	8.74213	+		+
UDP-glucuronosyltransferase 3A2	UGT3A2	23.0829	9.42318	+		+
Reticulon-1;Reticulon	RTN1	11.7646	11.4507	+		+
Filamin-C	FLNC	1.21194	2.0812			+
ADP-ribosylation factor-like protein 6	ARL6	2.14136	7.86702			+
Acylpyruvase FAHD1, mitochondrial	FAHD1	1.68911	19.9941			+
Estradiol 17-beta-dehydrogenase 11	HSD17B11	0.0554458	0.182645		+
ATP synthase subunit delta, mitochondrial	ATP5D	0.425315	0.199456		+
60S acidic ribosomal protein P1	RPLP1	0.0378896	0.2043		+
Delta-1-pyrroline-5-carboxylate dehydrogenase, mitochondrial	ALDH4A1	0.197795	0.20751		+
Receptor-type tyrosine-protein phosphatase F	PTPRF	0.493304	0.237176		+
Argininosuccinate synthase	ASS1	0.254684	0.243629		+
Integrin beta-5	ITGB5	0.274326	0.246239		+
Transmembrane protein 256	TMEM256	0.0998358	0.253069		+
RNA-binding protein with multiple splicing	RBPMS	0.29019	0.26589		+
Cathepsin L1;Cathepsin L1 heavy chain;Cathepsin L1 light chain	CTSL	0.096109	0.268315		+
Transcription intermediary factor 1-alpha	TRIM24	0.43611	0.280856		+
Glutamate dehydrogenase 2, mitochondrial	GLUD2	0.152024	0.296831		+
Protein dopey-2	DOPEY2	0.335737	0.329796		+
Aminopeptidase N	ANPEP	0.00501744	0.330867		+
Choline dehydrogenase, mitochondrial	CHDH	0.150506	0.341916		+
Solute carrier family 2, facilitated glucose transporter member 1	SLC2A1	0.236236	0.341957		+
Rab GTPase-activating protein 1-like	RABGAP1L	0.47681	0.347915		+
Endothelin-converting enzyme 1	ECE1	0.161765	0.355755		+
Long-chain-fatty-acid--CoA ligase 1	ACSL1	0.170548	0.359022		+
Glypican-3;Secreted glypican-3	GPC3	0.337971	0.360832		+
Acetolactate synthase-like protein	ILVBL	0.418835	0.371692		+
Phosphatidylinositide phosphatase SAC2	INPP5F	0.404089	0.378425		+
Myosin light chain 3	MYL3	0.308132	0.388161		+
Estradiol 17-beta-dehydrogenase 2	HSD17B2	0.150708	0.39645		+
Monocarboxylate transporter 8	SLC16A2	0.121403	0.401456		+
E3 ubiquitin-protein ligase RNF185	RNF185	0.40161	0.405387		+
4-hydroxyphenylpyruvate dioxygenase-like protein	HPDL	0.340961	0.410517		+
Dipeptidase 1	DPEP1	0.200165	0.41403		+
Platelet-derived growth factor receptor alpha	PDGFRA	0.137023	0.42018		+
Peroxisomal membrane protein 2	PXMP2	0.234597	0.433445		+
NADH dehydrogenase [ubiquinone] 1 beta subcomplex subunit 11, mitochondrial	NDUFB11	0.26958	0.439743		+
Sulfotransferase 1A1;Sulfotransferase;Sulfotransferase 1A2	SULT1A1;SULT1A2	0.223099	0.439856		+
Lactadherin;Lactadherin short form;Medin	MFGE8	0.229087	0.440191		+
Probable 2-oxoglutarate dehydrogenase E1 component DHKTD1, mitochondrial	DHTKD1	0.268791	0.441113		+
UTP--glucose-1-phosphate uridylyltransferase	UGP2	0.529209	0.444325		+
FRAS1-related extracellular matrix protein 2	FREM2	0.297047	0.450399		+
Agmatinase, mitochondrial	AGMAT	0.0518403	0.451416		+
Fibulin-1	FBLN1	0.285746	0.45143		+
Tubulin-specific chaperone A	TBCA	0.420716	0.451824		+
Choline kinase alpha	CHKA	0.334518	0.452564		+
Persulfide dioxygenase ETHE1, mitochondrial	ETHE1	0.377291	0.453746		+
55 kDa erythrocyte membrane protein	MPP1	0.126072	0.461776		+
RNA-binding protein 39	RNPC2;RBM39	0.321589	0.466177		+
HLA class I histocompatibility antigen, Cw-7 alpha chain	HLA-C	0.188396	0.466282		+
4-aminobutyrate aminotransferase, mitochondrial	ABAT	0.0248044	0.470425		+
Alpha-fetoprotein	AFP	0.0111436	0.47191		+
2-hydroxyacyl-CoA lyase 1	HACL1	0.525167	0.473464		+
Retinol-binding protein 4;Plasma retinol-binding protein(1-182);Plasma retinol-binding protein(1-181);Plasma retinol-binding protein(1-179);Plasma retinol-binding protein(1-176)	RBP4	0.0274603	0.482085		+
28S ribosomal protein S28, mitochondrial	MRPS28	0.199726	0.484881		+
Apolipoprotein E	APOE	0.3424	0.488851		+
Ceroid-lipofuscinosis neuronal protein 5	CLN5	0.34719	0.490855		+
Peptidyl-prolyl cis-trans isomerase FKBP11;Peptidyl-prolyl cis-trans isomerase	FKBP11	0.0869802	0.493177		+
NADH dehydrogenase [ubiquinone] 1 subunit C2;NADH dehydrogenase [ubiquinone] 1 subunit C2, isoform 2	NDUFC2;NDUFC2-KCTD14	0.400743	0.494746		+
CSC1-like protein 2	TMEM63B	0.418685	0.497113		+
Protein GPR107	GPR107	0.36353	0.497481		+
Feline leukemia virus subgroup C receptor-related protein 1	FLVCR1	0.568255	0.499119		+
Uncharacterized protein C2orf47, mitochondrial	C2orf47	0.558034	0.499558		+
Fibronectin;Anastellin;Ugl-Y1;Ugl-Y2;Ugl-Y3	FN1	0.0545564	0.50124		+
Solute carrier family 2, facilitated glucose transporter member 5	SLC2A5	0.211993	0.503698		+
StAR-related lipid transfer protein 7, mitochondrial	STARD7	0.294225	0.505605		+
NADH dehydrogenase [ubiquinone] flavoprotein 2, mitochondrial	NDUFV2	0.35524	0.5111		+
Sharpin	SHARPIN	0.248992	0.513585		+
Apolipoprotein A-I;Proapolipoprotein A-I;Truncated apolipoprotein A-I	APOA1	0.00192938	0.514212		+
Laminin subunit gamma-1	LAMC1	0.306839	0.516682		+
HLA class I histocompatibility antigen, A-3 alpha chain;HLA class I histocompatibility antigen, A-30 alpha chain;HLA class I histocompatibility antigen, A-24 alpha chain;HLA class I histocompatibility antigen, A-80 alpha chain;HLA class I histocompatibility antigen, A-23 alpha chain	HLA-A	0.196595	0.51797		+
Galectin-2	LGALS2	0.511427	0.519289		+
Sulfotransferase 1A3	SULT1A3	0.0142198	0.519403		+
Fatty acid-binding protein, liver	FABP1	0.0128195	0.528102		+
Stromal cell-derived factor 2-like protein 1	SDF2L1	0.264795	0.532499		+
A-kinase anchor protein 2	AKAP2	0.0626352	0.536035		+
Acyl-coenzyme A thioesterase 1;Acyl-coenzyme A thioesterase 2, mitochondrial	ACOT1;ACOT2	0.108819	0.538366		+
Ectonucleotide pyrophosphatase/phosphodiesterase family member 1;Alkaline phosphodiesterase I;Nucleotide pyrophosphatase	ENPP1	0.553596	0.540661		+
A-kinase anchor protein 1, mitochondrial	AKAP1	0.0785856	0.541387		+
S-adenosylmethionine synthase isoform type-1	MAT1A	0.361682	0.542031		+
Scavenger receptor class B member 1	SCARB1	0.194127	0.545858		+
Hypoxia up-regulated protein 1	HYOU1	0.385784	0.54726		+
Apolipoprotein C-III	APOC3	0.162017	0.558334		+
NADH dehydrogenase [ubiquinone] flavoprotein 1, mitochondrial	NDUFV1	0.481663	0.560763		+
Probable cysteine--tRNA ligase, mitochondrial	CARS2	0.260545	0.566065		+
Dehydrogenase/reductase SDR family member 11	DHRS11	0.0937836	0.569031		+
Purine nucleoside phosphorylase	PNP	0.278804	0.580027		+
Zinc finger protein-like 1	ZFPL1	0.206486	0.590564		+
Galectin-3;Galectin	LGALS3	0.205523	0.594117		+
28S ribosomal protein S2, mitochondrial	MRPS2	0.568906	0.595675		+
Copper-transporting ATPase 2;WND/140 kDa	ATP7B	0.155403	0.595855		+
Prenylated Rab acceptor protein 1	RABAC1	0.1421	0.600331		+
Dehydrogenase/reductase SDR family member 1	DHRS1	0.282445	0.601613		+
Peroxisomal membrane protein PEX16	PEX16	0.307045	0.602294		+
Multiple PDZ domain protein	MPDZ	0.449684	0.608039		+
ATP-binding cassette sub-family G member 2	ABCG2	0.331194	0.610292		+
Perilipin-2	PLIN2	0.188622	0.612801		+
Glutamate dehydrogenase 1, mitochondrial	GLUD1	0.123453	0.613064		+
Epidermal growth factor receptor;Receptor protein-tyrosine kinase	EGFR	0.0461323	0.615292		+
Bifunctional epoxide hydrolase 2;Cytosolic epoxide hydrolase 2;Lipid-phosphate phosphatase	EPHX2	0.195803	0.617541		+
Atlastin-2	ATL2	0.338514	0.621412		+
Glycine amidinotransferase, mitochondrial	GATM	0.120464	0.621819		+
Alpha-methylacyl-CoA racemase	AMACR	0.149626	0.622675		+
Pyrroline-5-carboxylate reductase 2	PYCR2	0.232879	0.622749		+
Peroxisomal acyl-coenzyme A oxidase 2;Acyl-coenzyme A oxidase	ACOX2	0.202155	0.625688		+
Presequence protease, mitochondrial	PITRM1	0.42484	0.627783		+
NADH dehydrogenase [ubiquinone] iron-sulfur protein 6, mitochondrial	NDUFS6	0.436304	0.629191		+
Cyclin-dependent kinase 1	CDK1	0.476498	0.633116		+
39S ribosomal protein L49, mitochondrial	MRPL49	0.575726	0.633344		+
Villin-1	VIL1	0.0298223	0.633529		+
Plastin-2	LCP1	0.030998	0.64326		+
ATP synthase subunit d, mitochondrial	ATP5H	0.450119	0.644557		+
NADH dehydrogenase [ubiquinone] 1 alpha subcomplex subunit 9, mitochondrial	NDUFA9	0.546592	0.645753		+
Glia-derived nexin	SERPINE2	0.46789	0.646095		+
Protein S100-A14	S100A14	0.191577	0.64618		+
Cytochrome c oxidase subunit 5A, mitochondrial	COX5A	0.424358	0.647594		+
AP2-associated protein kinase 1	AAK1	0.611914	0.649101		+
Glycine dehydrogenase (decarboxylating), mitochondrial	GLDC	0.00904787	0.649677		+
39S ribosomal protein L1, mitochondrial	MRPL1	0.604895	0.653033		+
NFU1 iron-sulfur cluster scaffold homolog, mitochondrial	NFU1	0.460847	0.654253		+
Importin subunit alpha-1	KPNA2	0.523926	0.655881		+
Hydroxymethylglutaryl-CoA lyase, mitochondrial	HMGCL	0.405097	0.656614		+
Peroxisomal 2,4-dienoyl-CoA reductase	DECR2	0.153989	0.657639		+
ATP-binding cassette sub-family B member 10, mitochondrial	ABCB10	0.194539	0.657707		+
NADH dehydrogenase [ubiquinone] iron-sulfur protein 3, mitochondrial	NDUFS3	0.464708	0.658837		+
Protein transport protein Sec31A	SEC31A	0.573436	0.660271		+
Histone H1.2	HIST1H1C	0.567804	0.66068		+
Laminin subunit beta-2	LAMB2	0.0889038	0.661942		+
Kunitz-type protease inhibitor 2	SPINT2	0.391826	0.663756		+
Tight junction protein ZO-2	TJP2	0.226955	0.663847		+
Xaa-Pro dipeptidase	PEPD	0.251579	0.668217		+
RNA-binding protein 3	RBM3	0.507605	0.66993		+
Solute carrier organic anion transporter family member 2B1	SLCO2B1	0.200504	0.67064		+
Methylcrotonoyl-CoA carboxylase beta chain, mitochondrial	MCCC2	0.354643	0.672931		+
Transformer-2 protein homolog beta	TRA2B	0.556914	0.673208		+
Delta(3,5)-Delta(2,4)-dienoyl-CoA isomerase, mitochondrial	ECH1	0.419066	0.673249		+
KDEL motif-containing protein 2	KDELC2	0.300841	0.676485		+
Sulfite oxidase, mitochondrial	SUOX	0.164642	0.677356		+
Protein LYRIC	MTDH	0.454187	0.67787		+
Hydroxyacyl-coenzyme A dehydrogenase, mitochondrial	HADH	0.418726	0.67961		+
Laminin subunit beta-1	LAMB1	0.378309	0.680306		+
Laminin subunit alpha-5	LAMA5	0.142281	0.680396		+
Tetratricopeptide repeat protein 38	TTC38	0.393267	0.680667		+
cGMP-specific 3,5-cyclic phosphodiesterase	PDE5A	0.220796	0.686824		+
39S ribosomal protein L17, mitochondrial	MRPL17	0.506054	0.690209		+
Voltage-dependent anion-selective channel protein 3	VDAC3	0.477742	0.690252		+
Zinc transporter ZIP14	SLC39A14	0.113246	0.691881		+
Protein YIPF2	YIPF2	0.0629808	0.693527		+
Succinate dehydrogenase [ubiquinone] iron-sulfur subunit, mitochondrial	SDHB	0.485499	0.700079		+
Pyridoxal-dependent decarboxylase domain-containing protein 1	PDXDC1	0.3244	0.70041		+
NADH dehydrogenase [ubiquinone] 1 alpha subcomplex assembly factor 3	NDUFAF3	0.574493	0.700543		+
ADP/ATP translocase 2;ADP/ATP translocase 2, N-terminally processed	SLC25A5	0.361914	0.703169		+
Lysophosphatidylcholine acyltransferase 1	LPCAT1	0.568455	0.705019		+
Peroxisomal multifunctional enzyme type 2;(3R)-hydroxyacyl-CoA dehydrogenase;Enoyl-CoA hydratase 2	HSD17B4	0.266818	0.705693		+
Na(+)/H(+) exchange regulatory cofactor NHE-RF1	SLC9A3R1	0.368346	0.70612		+
Glycogen phosphorylase, liver form;Alpha-1,4 glucan phosphorylase	PYGL	0.476255	0.708432		+
SAFB-like transcription modulator	SLTM	0.443239	0.709523		+
V-type proton ATPase subunit E 1	ATP6V1E1	0.529745	0.709616		+
Very long-chain specific acyl-CoA dehydrogenase, mitochondrial	ACADVL	0.382528	0.709816		+
3-oxo-5-beta-steroid 4-dehydrogenase	AKR1D1	0.0204112	0.710686		+
Starch-binding domain-containing protein 1	STBD1	0.100383	0.710688		+
39S ribosomal protein L15, mitochondrial	MRPL15	0.549889	0.717752		+
Syntaxin-12	STX12	0.452925	0.722003		+
3-ketoacyl-CoA thiolase, peroxisomal	ACAA1	0.19354	0.722626		+
Carbonic anhydrase 4	CA4	0.0820785	0.722929		+
Squalene monooxygenase	SQLE	0.0478003	0.724115		+
Amine oxidase [flavin-containing] B	MAOB	0.104172	0.724534		+
Protein FAM151A	FAM151A	0.0384831	0.725427		+
Cytochrome c oxidase assembly factor 3 homolog, mitochondrial	COA3	0.562869	0.725993		+
UPF0598 protein C8orf82	C8orf82	0.258456	0.728331		+
10 kDa heat shock protein, mitochondrial	HSPE1	0.574027	0.72951		+
39S ribosomal protein L4, mitochondrial	MRPL4	0.556244	0.73029		+
Non-specific lipid-transfer protein	SCP2	0.353699	0.730543		+
Heme oxygenase 1	HMOX1	0.0421927	0.732395		+
60 kDa heat shock protein, mitochondrial	HSPD1	0.493262	0.733479		+
D-beta-hydroxybutyrate dehydrogenase, mitochondrial	BDH1	0.112992	0.734463		+
Mitochondrial carnitine/acylcarnitine carrier protein	SLC25A20	0.258471	0.735008		+
NADH dehydrogenase [ubiquinone] 1 alpha subcomplex subunit 2	NDUFA2	0.525202	0.735584		+
Adenylate kinase 2, mitochondrial;Adenylate kinase 2, mitochondrial;Adenylate kinase 2, mitochondrial, N-terminally processed	AK2	0.430807	0.73981		+
Microsomal triglyceride transfer protein large subunit	MTTP	0.00276192	0.739883		+
Long-chain fatty acid transport protein 3	SLC27A3	0.353508	0.740166		+
V-type proton ATPase subunit d 1	ATP6V0D1	0.45473	0.741645		+
Voltage-dependent anion-selective channel protein 1	VDAC1	0.409293	0.742358		+
Protein FAM3C	FAM3C	0.517361	0.743001		+
Protein disulfide-isomerase A6	PDIA6	0.515576	0.743077		+
Protein Hook homolog 3	HOOK3	0.547091	0.743153		+
Mitochondrial-processing peptidase subunit beta	PMPCB	0.42601	0.743956		+
Golgi-associated PDZ and coiled-coil motif-containing protein	GOPC	0.536217	0.744533		+
Long-chain-fatty-acid--CoA ligase 3	ACSL3	0.332486	0.745008		+
Oxygen-dependent coproporphyrinogen-III oxidase, mitochondrial	CPOX	0.441012	0.745556		+
Endoplasmin	HSP90B1	0.453337	0.747158		+
Complex III assembly factor LYRM7	LYRM7	0.445326	0.748783		+
BAG family molecular chaperone regulator 3	BAG3	0.47595	0.749375		+
Transmembrane protein 214	TMEM214	0.34697	0.750442		+
Golgi resident protein GCP60	ACBD3	0.472705	0.750972		+
Golgin subfamily A member 5	GOLGA5	0.400567	0.751499		+
ATPase inhibitor, mitochondrial	ATPIF1	0.552426	0.752034		+
GATS-like protein 3	GATSL3	0.524438	0.753142		+
Receptor expression-enhancing protein 5	REEP5	0.618087	0.754658		+
Cdc42-interacting protein 4	TRIP10	0.425505	0.754671		+
3-hydroxyacyl-CoA dehydrogenase type-2	HSD17B10	0.556125	0.754896		+
Calnexin	CANX	0.52726	0.754906		+
Glutaredoxin-related protein 5, mitochondrial	GLRX5	0.31462	0.755069		+
Testis-expressed sequence 264 protein	TEX264	0.428372	0.75616		+
Peptidyl-prolyl cis-trans isomerase F, mitochondrial;Peptidyl-prolyl cis-trans isomerase	PPIF	0.612726	0.759228		+
Alpha-2-macroglobulin receptor-associated protein	LRPAP1	0.262677	0.760458		+
Mitochondrial carrier homolog 2	MTCH2	0.574041	0.760764		+
Short-chain specific acyl-CoA dehydrogenase, mitochondrial	ACADS	0.28831	0.763181		+
NADH dehydrogenase [ubiquinone] 1 beta subcomplex subunit 4	NDUFB4	0.572557	0.764396		+
Disabled homolog 2	DAB2	0.0820785	0.764687		+
Stress-70 protein, mitochondrial	HSPA9	0.591905	0.764768		+
Calcium-binding mitochondrial carrier protein Aralar2	SLC25A13	0.602511	0.767221		+
Fructose-bisphosphate aldolase C;Fructose-bisphosphate aldolase	ALDOC	0.168686	0.770266		+
Glucosidase 2 subunit beta	PRKCSH	0.503865	0.770614		+
Prolow-density lipoprotein receptor-related protein 1;Low-density lipoprotein receptor-related protein 1 85 kDa subunit;Low-density lipoprotein receptor-related protein 1 515 kDa subunit;Low-density lipoprotein receptor-related protein 1 intracellular domain	LRP1	0.231872	0.770616		+
Transmembrane protein 65	TMEM65	0.290402	0.771475		+
ADP-ribosylation factor GTPase-activating protein 3	ARFGAP3	0.355834	0.772833		+
39S ribosomal protein L47, mitochondrial	MRPL47	0.472612	0.772932		+
Sterol-4-alpha-carboxylate 3-dehydrogenase, decarboxylating	NSDHL	0.39367	0.774392		+
39S ribosomal protein L46, mitochondrial	MRPL46	0.565488	0.774662		+
5-formyltetrahydrofolate cyclo-ligase	MTHFS	0.484447	0.77501		+
Isopentenyl-diphosphate Delta-isomerase 1	IDI1	0.266702	0.775833		+
Lanosterol 14-alpha demethylase	CYP51A1	0.203083	0.780447		+
Elongation factor G, mitochondrial	GFM1	0.420932	0.780735		+
ATP synthase subunit gamma, mitochondrial;ATP synthase subunit gamma	ATP5C1	0.519039	0.780823		+
Mitochondrial-processing peptidase subunit alpha	PMPCA	0.511551	0.781419		+
Dihydroxyacetone phosphate acyltransferase	GNPAT	0.363018	0.781491		+
Peroxisomal acyl-coenzyme A oxidase 1	ACOX1	0.0672588	0.782276		+
Glycerol-3-phosphate dehydrogenase [NAD(+)], cytoplasmic	GPD1	0.0832262	0.782661		+
ATP synthase subunit beta, mitochondrial;ATP synthase subunit beta	ATP5B	0.546558	0.782862		+
Protein disulfide-isomerase	P4HB	0.39097	0.783263		+
Valacyclovir hydrolase	BPHL	0.51339	0.784661		+
Alpha-aminoadipic semialdehyde synthase, mitochondrial;Lysine ketoglutarate reductase;Saccharopine dehydrogenase	AASS	0.499891	0.78491		+
Methylmalonic aciduria type A protein, mitochondrial	MMAA	0.36806	0.787889		+
39S ribosomal protein L43, mitochondrial	MRPL43	0.60221	0.788579		+
Sialidase-1	NEU1	0.381623	0.789402		+
Kinesin light chain 4	KLC4	0.458222	0.789755		+
Calumenin	CALU	0.444544	0.789803		+
Carnitine O-acetyltransferase	CRAT	0.131958	0.794209		+
Apolipoprotein B-100;Apolipoprotein B-48	APOB	0.00732287	0.796072		+
SID1 transmembrane family member 2	SIDT2	0.0778915	0.797197		+
CKLF-like MARVEL transmembrane domain-containing protein 6	CMTM6	0.446478	0.797513		+
Transferrin receptor protein 1;Transferrin receptor protein 1, serum form	TFRC	0.501289	0.797712		+
Enoyl-CoA delta isomerase 2, mitochondrial	ECI2	0.150328	0.79874		+
Protein transport protein Sec24A	SEC24A	0.461277	0.799366		+
Galactokinase	GALK1	0.124279	0.800962		+
Alkyldihydroxyacetonephosphate synthase, peroxisomal	AGPS	0.572714	0.801163		+
Kinesin-like protein KIF1B	KIF1B	0.489288	0.801372		+
Tetraspanin;CD81 antigen	CD81	0.290901	0.802838		+
Serine/arginine-rich splicing factor 2	SRSF2	0.515281	0.803335		+
Methylmalonyl-CoA mutase, mitochondrial	MUT	0.368402	0.803341		+
39S ribosomal protein L19, mitochondrial	MRPL19	0.614779	0.804337		+
Electron transfer flavoprotein-ubiquinone oxidoreductase, mitochondrial	ETFDH	0.439937	0.804429		+
Tensin-3	TNS3	0.396121	0.804735		+
Cytochrome b-245 light chain	CYBA	0.574585	0.805629		+
ATP synthase subunit epsilon, mitochondrial;ATP synthase subunit epsilon-like protein, mitochondrial	ATP5E;ATP5EP2	0.58237	0.806131		+
Short/branched chain specific acyl-CoA dehydrogenase, mitochondrial	ACADSB	0.279319	0.806494		+
Adrenodoxin, mitochondrial	FDX1	0.278549	0.80752		+
TATA element modulatory factor	TMF1	0.12202	0.807637		+
Protein disulfide-isomerase A4	PDIA4	0.468319	0.807788		+
ATP synthase subunit alpha, mitochondrial	ATP5A1	0.549425	0.808137		+
Methylmalonate-semialdehyde dehydrogenase [acylating], mitochondrial	ALDH6A1	0.235174	0.808748		+
Carboxypeptidase D	CPD	0.395671	0.808988		+
PCTP-like protein	STARD10	0.253778	0.809123		+
Neutral alpha-glucosidase AB	GANAB	0.523846	0.809326		+
Protein disulfide-isomerase;Protein disulfide-isomerase A3	PDIA3	0.493785	0.809608		+
Hydroxysteroid dehydrogenase-like protein 2	HSDL2	0.11518	0.809888		+
V-type proton ATPase 116 kDa subunit a isoform 1;V-type proton ATPase subunit a	ATP6V0A1	0.354844	0.810249		+
Armadillo repeat-containing protein 1	ARMC1	0.513296	0.812348		+
Methylsterol monooxygenase 1	MSMO1	0.0574901	0.812421		+
NADH dehydrogenase [ubiquinone] 1 beta subcomplex subunit 5, mitochondrial	NDUFB5	0.503794	0.815997		+
Desumoylating isopeptidase 1	DESI1	0.532415	0.816356		+
Fibrinogen beta chain;Fibrinopeptide B;Fibrinogen beta chain	FGB	0.0127939	0.816883		+
LDLR chaperone MESD	MESDC2	0.520721	0.817069		+
Nestin	NES	0.395825	0.819997		+
Vesicular integral-membrane protein VIP36	LMAN2	0.582017	0.821567		+
Enoyl-CoA hydratase, mitochondrial	ECHS1	0.530781	0.821954		+
Galactose-1-phosphate uridylyltransferase	GALT	0.295225	0.822947		+
General vesicular transport factor p115	USO1	0.617588	0.823098		+
Polymerase delta-interacting protein 2	POLDIP2	0.595775	0.82371		+
Phosphoacetylglucosamine mutase	PGM3	0.597832	0.823863		+
Thioredoxin domain-containing protein 5	TXNDC5	0.308987	0.823956		+
Ras-related protein Rab-3D	RAB3D	0.160998	0.824365		+
Myeloid-derived growth factor	MYDGF	0.588843	0.824882		+
78 kDa glucose-regulated protein	HSPA5	0.412558	0.825905		+
D-dopachrome decarboxylase;D-dopachrome decarboxylase-like protein	DDT;DDTL	0.484339	0.826008		+
3-beta-hydroxysteroid-Delta(8),Delta(7)-isomerase	EBP	0.151779	0.827143		+
Vinexin	SORBS3	0.471117	0.827707		+
Dystroglycan;Alpha-dystroglycan;Beta-dystroglycan	DAG1	0.326967	0.828653		+
UMP-CMP kinase	CMPK1	0.47824	0.829215		+
Serine/threonine-protein phosphatase;Serine/threonine-protein phosphatase PP1-gamma catalytic subunit	PPP1CC	0.158998	0.830482		+
Clustered mitochondria protein homolog	CLUH	0.392616	0.830626		+
Cubilin	CUBN	0.0170165	0.830726		+
Vacuolar protein sorting-associated protein 13A	VPS13A	0.362199	0.833395		+
1-acyl-sn-glycerol-3-phosphate acyltransferase alpha	AGPAT1	0.260323	0.833952		+
Talin-1	TLN1	0.564969	0.836956		+
Ornithine aminotransferase, mitochondrial;Ornithine aminotransferase, hepatic form;Ornithine aminotransferase, renal form	OAT	0.350501	0.837717		+
Aminoacylase-1	ACY1;ABHD14A-ACY1	0.255891	0.838888		+
Ras-related protein Rab-43	RAB43	0.439305	0.840692		+
2-oxoglutarate dehydrogenase, mitochondrial	OGDH	0.47882	0.842179		+
NADH-ubiquinone oxidoreductase 75 kDa subunit, mitochondrial	NDUFS1	0.582292	0.842411		+
Superoxide dismutase [Mn], mitochondrial	SOD2	0.528386	0.844089		+
Heme oxygenase 2	HMOX2	0.471662	0.844684		+
Endophilin-A2	SH3GL1	0.416473	0.846405		+
Secretory carrier-associated membrane protein 2	SCAMP2	0.549022	0.846737		+
Succinate dehydrogenase [ubiquinone] flavoprotein subunit, mitochondrial	SDHA	0.572655	0.84685		+
Glutamyl aminopeptidase	ENPEP	0.47457	0.850856		+
Sedoheptulokinase	SHPK	0.572452	0.851585		+
Signal recognition particle receptor subunit beta	SRPRB	0.556136	0.852053		+
DnaJ homolog subfamily C member 3	DNAJC3	0.190232	0.853292		+
Calreticulin	CALR	0.546219	0.855535		+
Serine/threonine-protein phosphatase CPPED1	CPPED1	0.44149	0.856336		+
Coatomer subunit beta	COPB2	0.572994	0.857107		+
Xaa-Pro aminopeptidase 1	XPNPEP1	0.505412	0.858796		+
Sideroflexin-3	SFXN3	0.253427	0.862644		+
Transmembrane 9 superfamily member 2	TM9SF2	0.425907	0.864838		+
Disintegrin and metalloproteinase domain-containing protein 9	ADAM9	0.470524	0.865904		+
Sphingosine-1-phosphate phosphatase 1	SGPP1	0.320389	0.866888		+
ATP synthase subunit O, mitochondrial	ATP5O	0.554454	0.867487		+
Tyrosine-protein kinase Mer;Receptor protein-tyrosine kinase	MERTK	0.492916	0.871265		+
Protein YIPF3;Protein YIPF3, 36 kDa form III	YIPF3	0.615237	0.874225		+
Electron transfer flavoprotein subunit alpha, mitochondrial	ETFA	0.290024	0.874614		+
Malate dehydrogenase, mitochondrial;Malate dehydrogenase	MDH2	0.560299	0.874932		+
Fatty acid desaturase 2	FADS2	0.445154	0.875147		+
Selenoprotein S	SELS;VIMP	0.455819	0.875744		+
Electron transfer flavoprotein subunit beta	ETFB	0.300469	0.87712		+
VIP36-like protein	LMAN2L	0.231859	0.877855		+
Formimidoyltransferase-cyclodeaminase;Glutamate formimidoyltransferase;Formimidoyltetrahydrofolate cyclodeaminase	FTCD	0.0319369	0.880054		+
Putative sodium-coupled neutral amino acid transporter 10	SLC38A10	0.263205	0.880517		+
Ras-related protein Rab-18	RAB18	0.526253	0.880955		+
NADH dehydrogenase [ubiquinone] 1 alpha subcomplex subunit 6	NDUFA6	0.435703	0.881649		+
Melanoma inhibitory activity protein 3	MIA3	0.623973	0.882629		+
Angiotensin-converting enzyme;Angiotensin-converting enzyme, soluble form	ACE	0.0688533	0.883465		+
Golgi phosphoprotein 3	GOLPH3	0.475952	0.883817		+
ATP synthase subunit f, mitochondrial	ATP5J2;ATP5J2-PTCD1	0.535411	0.884592		+
Aconitate hydratase, mitochondrial	ACO2	0.492539	0.884672		+
GTP:AMP phosphotransferase AK3, mitochondrial	AK3	0.490323	0.885726		+
Ras-related protein Rab-7a	RAB7A	0.605004	0.88615		+
Prolyl 4-hydroxylase subunit alpha-1	P4HA1	0.126301	0.886639		+
Cytochrome b-c1 complex subunit 2, mitochondrial	UQCRC2	0.58288	0.888878		+
Lanosterol synthase	LSS	0.42642	0.889393		+
cTAGE family member 5	CTAGE5	0.51278	0.889605		+
Enoyl-CoA delta isomerase 1, mitochondrial	ECI1;DCI	0.384508	0.890571		+
Retinol dehydrogenase 13	RDH13	0.532893	0.895702		+
Acetyl-CoA acetyltransferase, mitochondrial	ACAT1	0.547621	0.896044		+
Haloacid dehalogenase-like hydrolase domain-containing protein 3	HDHD3	0.308267	0.896548		+
Mitogen-activated protein kinase 1;Mitogen-activated protein kinase	MAPK1	0.549966	0.898185		+
Sterol 26-hydroxylase, mitochondrial	CYP27A1	0.324078	0.900141		+
Cytochrome c oxidase subunit 4 isoform 1, mitochondrial	COX4I1	0.542716	0.900295		+
Serine beta-lactamase-like protein LACTB, mitochondrial	LACTB	0.398241	0.900787		+
Aromatic-L-amino-acid decarboxylase	DDC	0.205071	0.902092		+
Na(+)/H(+) exchange regulatory cofactor NHE-RF3;Putative PDZ domain-containing protein 1P	PDZK1;PDZK1P1	0.0133461	0.90251		+
GrpE protein homolog 1, mitochondrial;GrpE protein homolog	GRPEL1	0.481324	0.903108		+
Histone H1.5	HIST1H1B	0.575869	0.903619		+
Aspartate aminotransferase, mitochondrial	GOT2	0.628868	0.903639		+
Ceramide synthase 2	CERS2	0.555861	0.903729		+
NADH dehydrogenase [ubiquinone] 1 alpha subcomplex subunit 12	NDUFA12	0.610909	0.906788		+
Dihydrolipoyllysine-residue acetyltransferase component of pyruvate dehydrogenase complex, mitochondrial;Acetyltransferase component of pyruvate dehydrogenase complex	DLAT	0.531312	0.909385		+
Protein transport protein Sec16A	SEC16A	0.614045	0.909405		+
Cleft lip and palate transmembrane protein 1	CLPTM1	0.445413	0.909817		+
	CLUH	0.400439	0.913404		+
ADP/ATP translocase 3;ADP/ATP translocase 3, N-terminally processed	SLC25A6	0.57656	0.915636		+
Ras-related protein Rab-1B	RAB1B	0.589478	0.917322		+
Neuroblast differentiation-associated protein AHNAK	AHNAK	0.610214	0.920794		+
Uncharacterized protein C2orf72	C2orf72	0.136438	0.922667		+
Acyl-coenzyme A thioesterase 13;Acyl-coenzyme A thioesterase 13, N-terminally processed	ACOT13	0.497767	0.922668		+
Squalene synthase	FDFT1	0.133371	0.92307		+
ATP synthase subunit f, mitochondrial	ATP5J2	0.56061	0.92339		+
Dihydrolipoyllysine-residue succinyltransferase component of 2-oxoglutarate dehydrogenase complex, mitochondrial	DLST	0.603815	0.924117		+
DnaJ homolog subfamily B member 11	DNAJB11	0.56646	0.924825		+
Very-long-chain 3-oxoacyl-CoA reductase	HSD17B12	0.599348	0.931244		+
Protein NOXP20	FAM114A1	0.457417	0.93433		+
Cob(I)yrinic acid a,c-diamide adenosyltransferase, mitochondrial	MMAB	0.270798	0.93624		+
Golgi-specific brefeldin A-resistance guanine nucleotide exchange factor 1	GBF1	0.43047	0.937349		+
Apoptosis-inducing factor 1, mitochondrial	AIFM1	0.615916	0.937809		+
Succinate-semialdehyde dehydrogenase, mitochondrial	ALDH5A1	0.148316	0.938475		+
Indian hedgehog protein;Indian hedgehog protein N-product;Indian hedgehog protein C-product	IHH	0.274051	0.9429		+
Coatomer subunit epsilon	COPE	0.614715	0.944483		+
Succinate dehydrogenase cytochrome b560 subunit, mitochondrial	SDHC	0.23659	0.945887		+
PDZ and LIM domain protein 5	PDLIM5	0.362694	0.946011		+
Protein kinase C and casein kinase substrate in neurons protein 2	PACSIN2	0.459207	0.948101		+
Iron-sulfur cluster assembly 1 homolog, mitochondrial	ISCA1	0.205381	0.9493		+
Protein SEC13 homolog	SEC13	0.50773	0.950481		+
Citrate lyase subunit beta-like protein, mitochondrial	CLYBL	0.505567	0.954441		+
Guanidinoacetate N-methyltransferase	GAMT	0.263257	0.955536		+
Acyl-CoA-binding protein	DBI	0.574871	0.955627		+
Adenylate kinase 4, mitochondrial	AK4	0.45686	0.955654		+
Protein diaphanous homolog 1	DIAPH1	0.470366	0.960446		+
Delta-1-pyrroline-5-carboxylate synthase;Glutamate 5-kinase;Gamma-glutamyl phosphate reductase	ALDH18A1	0.548585	0.96103		+
Sodium/potassium-transporting ATPase subunit beta-1	ATP1B1	0.616747	0.961333		+
Methyltransferase-like protein 7A	METTL7A	0.129995	0.962585		+
Mitochondrial pyruvate carrier 2	MPC2	0.448148	0.969462		+
GTP-binding protein SAR1b	SAR1B;DKFZp434B2017	0.478973	0.970015		+
BAG family molecular chaperone regulator 2	BAG2	0.167919	0.97043		+
Brefeldin A-inhibited guanine nucleotide-exchange protein 1	ARFGEF1	0.634556	0.972997		+
Enoyl-CoA hydratase domain-containing protein 2, mitochondrial	ECHDC2	0.117029	0.97354		+
Cyclin-dependent kinase 2	CDK2	0.438207	0.973637		+
Protein transport protein Sec23A	SEC23A	0.504695	0.975957		+
Enhancer of mRNA-decapping protein 4	EDC4	0.594851	0.978478		+
Isocitrate dehydrogenase [NAD] subunit alpha, mitochondrial	IDH3A	0.581595	0.981364		+
NADH dehydrogenase [ubiquinone] 1 beta subcomplex subunit 6	NDUFB6	0.211379	0.981449		+
NADH-cytochrome b5 reductase 3;NADH-cytochrome b5 reductase 3 membrane-bound form;NADH-cytochrome b5 reductase 3 soluble form	CYB5R3	0.496586	0.981906		+
Aldose 1-epimerase	GALM	0.375256	0.986085		+
Isocitrate dehydrogenase [NAD] subunit beta, mitochondrial	IDH3B	0.549049	0.986246		+
Peptidyl-prolyl cis-trans isomerase B	PPIB	0.545911	0.988382		+
Prenylcysteine oxidase 1	PCYOX1	0.576311	0.989954		+
Musculoskeletal embryonic nuclear protein 1	MUSTN1;TMEM110-MUSTN1	0.307989	0.99011		+
Transmembrane 9 superfamily member 3	TM9SF3	0.564175	0.992326		+
EF-hand domain-containing protein D1	EFHD1	0.267434	0.995124		+
Glutathione S-transferase A2	GSTA2	0.555346	0.995537		+
Epoxide hydrolase 1	EPHX1	0.444134	0.997354		+
Mitochondrial import receptor subunit TOM70	TOMM70A	0.631481	1.00236		+
Thyroid receptor-interacting protein 11	TRIP11	0.425128	1.00795		+
CAP-Gly domain-containing linker protein 1	CLIP1	0.516486	1.01052		+
Ras-related protein Rab-2A	RAB2A	0.604845	1.01483		+
Prolyl 4-hydroxylase subunit alpha-1	P4HA1	0.12165	1.01561		+
Hydroxymethylglutaryl-CoA synthase, cytoplasmic	HMGCS1	0.0737202	1.01639		+
Diphosphomevalonate decarboxylase	MVD	0.377372	1.01663		+
Coatomer subunit gamma-1	COPG1	0.515098	1.01745		+
Niemann-Pick C1 protein	NPC1	0.491093	1.02522		+
2,4-dienoyl-CoA reductase, mitochondrial	DECR1	0.451219	1.03142		+
Mitochondrial import inner membrane translocase subunit Tim23;Putative mitochondrial import inner membrane translocase subunit Tim23B	TIMM23;TIMM23B	0.589465	1.03481		+
7-dehydrocholesterol reductase	DHCR7	0.463945	1.03962		+
Solute carrier family 22 member 18	SLC22A18	0.619535	1.04657		+
Torsin-1A-interacting protein 2	TOR1AIP2	0.503975	1.04841		+
Coatomer subunit zeta-1	COPZ1	0.56765	1.04862		+
Ras-related protein Rab-1A	RAB1A	0.389583	1.0491		+
Ras-related protein Rap-1b;Ras-related protein Rap-1b-like protein	RAP1B	0.548792	1.05332		+
Lipase maturation factor 2	LMF2	0.443661	1.05485		+
Utrophin	UTRN	0.625971	1.05559		+
Sialate O-acetylesterase	SIAE	0.0897693	1.05599		+
Rho GTPase-activating protein 35	ARHGAP35;GRLF1	0.587354	1.0618		+
Very-long-chain enoyl-CoA reductase	TECR	0.517151	1.06435		+
Inositol monophosphatase 3	IMPAD1	0.600066	1.06889		+
Aldehyde dehydrogenase, mitochondrial	ALDH2	0.579301	1.06971		+
E3 ubiquitin/ISG15 ligase TRIM25	TRIM25	0.432813	1.07038		+
Mitochondrial calcium uniporter regulator 1	MCUR1	0.536983	1.0711		+
Serum paraoxonase/arylesterase 2	PON2	0.51185	1.07124		+
GTP-binding protein SAR1a	SAR1A	0.450455	1.07425		+
NADH dehydrogenase [ubiquinone] 1 alpha subcomplex subunit 7	NDUFA7	0.616495	1.07708		+
Cathepsin B;Cathepsin B light chain;Cathepsin B heavy chain	CTSB	0.393885	1.07726		+
Pyrroline-5-carboxylate reductase 1, mitochondrial	PYCR1	0.486421	1.07955		+
Tricarboxylate transport protein, mitochondrial	SLC25A1	0.61021	1.0822		+
Elongation of very long chain fatty acids protein 1	ELOVL1	0.152897	1.08439		+
Receptor expression-enhancing protein;Receptor expression-enhancing protein 6	REEP6	0.134454	1.08713		+
UPF0562 protein C7orf55	C7orf55	0.489224	1.08735		+
Wolframin	WFS1	0.381774	1.08922		+
Inhibitor of nuclear factor kappa-B kinase-interacting protein	IKBIP	0.430922	1.09003		+
Delta(24)-sterol reductase	DHCR24	0.129964	1.09177		+
Putative helicase MOV-10	MOV10	0.40904	1.09854		+
Ribosome maturation protein SBDS	SBDS	0.466074	1.10038		+
Ribosome-binding protein 1	RRBP1	0.63856	1.10213		+
Golgi integral membrane protein 4	GOLIM4	0.527307	1.10429		+
Cytochrome b-c1 complex subunit Rieske, mitochondrial;Cytochrome b-c1 complex subunit 11;Putative cytochrome b-c1 complex subunit Rieske-like protein 1	UQCRFS1;UQCRFS1P1	0.573809	1.10718		+
Ferritin light chain	FTL	0.433795	1.11606		+
Vitamin K-dependent gamma-carboxylase	GGCX	0.522996	1.11874		+
NADH dehydrogenase [ubiquinone] 1 beta subcomplex subunit 10	NDUFB10	0.582156	1.12183		+
ADP-ribosylation factor-like protein 15	ARL15	0.0972552	1.12538		+
Ras-related protein Rab-5C	RAB5C	0.613222	1.14771		+
Riboflavin kinase	RFK	0.46955	1.14879		+
Fatty acid synthase;[Acyl-carrier-protein] S-acetyltransferase;[Acyl-carrier-protein] S-malonyltransferase;3-oxoacyl-[acyl-carrier-protein] synthase;3-oxoacyl-[acyl-carrier-protein] reductase;3-hydroxyacyl-[acyl-carrier-protein] dehydratase;Enoyl-[acyl-carrier-protein] reductase;Oleoyl-[acyl-carrier-protein] hydrolase	FASN	0.457533	1.15563		+
1-acyl-sn-glycerol-3-phosphate acyltransferase gamma	AGPAT3	0.29382	1.15881		+
F-box only protein 2	FBXO2	0.117551	1.16821		+
Glutathione S-transferase kappa 1	GSTK1	0.413119	1.17547		+
Procollagen-lysine,2-oxoglutarate 5-dioxygenase 1	PLOD1	0.415678	1.18634		+
Myc box-dependent-interacting protein 1	BIN1	0.325122	1.19047		+
Protein disulfide-isomerase A5	PDIA5	0.202415	1.20293		+
Protein SCO1 homolog, mitochondrial	SCO1	0.473734	1.20296		+
Calcium/calmodulin-dependent protein kinase type II subunit delta	CAMK2D	0.521855	1.2036		+
Leucine-rich repeat-containing protein 1	LRRC1	0.567105	1.20867		+
High affinity copper uptake protein 1	SLC31A1	0.290251	1.20885		+
Acetyl-CoA carboxylase 1;Biotin carboxylase	ACACA	0.58411	1.2096		+
Procollagen-lysine,2-oxoglutarate 5-dioxygenase 3	PLOD3	0.493679	1.21659		+
Beta-1,4-galactosyltransferase 4;N-acetyllactosamine synthase;Lactotriaosylceramide beta-1,4-galactosyltransferase	B4GALT4	0.101205	1.22334		+
Beta-1,4-galactosyltransferase 1;Lactose synthase A protein;N-acetyllactosamine synthase;Beta-N-acetylglucosaminylglycopeptide beta-1,4-galactosyltransferase;Beta-N-acetylglucosaminyl-glycolipid beta-1,4-galactosyltransferase;Processed beta-1,4-galactosyltransferase 1	B4GALT1	0.531624	1.23284		+
Surfeit locus protein 4	SURF4	0.432044	1.25383		+
Dimethylaniline monooxygenase [N-oxide-forming] 1	FMO1	0.144298	1.25646		+
Golgin subfamily A member 4	GOLGA4	0.467711	1.26251		+
Ras GTPase-activating-like protein IQGAP2	IQGAP2	0.629591	1.2928		+
Procollagen galactosyltransferase 1	COLGALT1	0.196528	1.31257		+
Golgi SNAP receptor complex member 2	GOSR2	0.576387	1.31701		+
Mid1-interacting protein 1	MID1IP1	0.611001	1.32173		+
EH domain-containing protein 1	EHD1	0.554175	1.34523		+
Hydroxymethylglutaryl-CoA synthase, mitochondrial	HMGCS2	0.00449878	1.37096		+
Dual specificity protein phosphatase 9	DUSP9	0.383085	1.42114		+
ATP-dependent RNA helicase DHX29	DHX29	0.57751	1.45868		+
Myc box-dependent-interacting protein 1	BIN1	0.301913	1.51795		+
Serpin H1	SERPINH1	0.608181	1.56747		+
Transmembrane protein 41A	TMEM41A	0.28838	1.57387		+
Calmodulin-regulated spectrin-associated protein 3	CAMSAP3	0.474488	1.60003		+
Large neutral amino acids transporter small subunit 4	SLC43A2	0.295231	1.61477		+
Tubulin beta-4A chain	TUBB4A	0.535363	1.70096		+
Cytosolic 10-formyltetrahydrofolate dehydrogenase	ALDH1L1	0.313526	1.7345		+
Aldo-keto reductase family 1 member B10	AKR1B10	0.0132395	1.8652		+
Dysferlin	DYSF	0.138411	2.21298		+
Elongation factor Tu GTP-binding domain-containing protein 1	EFTUD1	1.97669	0.114168	+
RNA-binding protein 26	RBM26	1.78608	0.257456	+
LisH domain and HEAT repeat-containing protein KIAA1468	KIAA1468	1.86477	0.260457	+
Cell adhesion molecule 1	CADM1	5.41335	0.319074	+
SWI/SNF-related matrix-associated actin-dependent regulator of chromatin subfamily A member 5	SMARCA5	2.11157	0.340602	+
Methionine synthase	MTR	2.31709	0.365819	+
Mast/stem cell growth factor receptor Kit	KIT	2.12071	0.379093	+
F-box only protein 38	FBXO38	1.86145	0.39872	+
Apoptosis-associated speck-like protein containing a CARD	PYCARD	2.32135	0.402454	+
Solute carrier family 12 member 2	SLC12A2	2.03472	0.413582	+
5-oxoprolinase	OPLAH	3.6041	0.450588	+
Inositol-3-phosphate synthase 1	ISYNA1	2.36354	0.45982	+
tRNA (guanine(37)-N1)-methyltransferase	TRMT5	2.24457	0.462027	+
SWI/SNF complex subunit SMARCC1	SMARCC1	2.2164	0.475813	+
Ubiquitin carboxyl-terminal hydrolase 7;Ubiquitin carboxyl-terminal hydrolase	USP7	1.65336	0.480889	+
CCA tRNA nucleotidyltransferase 1, mitochondrial	TRNT1	3.63451	0.484897	+
Inactive tyrosine-protein kinase 7	PTK7	1.81064	0.497798	+
Small ubiquitin-related modifier 2	SUMO2	3.03263	0.502713	+
Protein diaphanous homolog 2	DIAPH2	1.68355	0.515179	+
Leucine--tRNA ligase, cytoplasmic	LARS	1.57782	0.51587	+
CKLF-like MARVEL transmembrane domain-containing protein 4	CMTM4	2.82561	0.536696	+
Mini-chromosome maintenance complex-binding protein	MCMBP	2.26605	0.538478	+
Formin-like protein 2	FMNL2	4.80312	0.546557	+
Transcription factor SOX-17	SOX17	2.68959	0.551001	+
Clavesin-2	CLVS2	4.56329	0.58944	+
Zinc finger RNA-binding protein	ZFR	1.69764	0.593187	+
Squamous cell carcinoma antigen recognized by T-cells 3	SART3	1.84106	0.595043	+
FERM, RhoGEF and pleckstrin domain-containing protein 1	FARP1	2.15589	0.598561	+
Integrin alpha-2	ITGA2	11.7546	0.610858	+
RNA polymerase-associated protein CTR9 homolog	CTR9	2.06112	0.623741	+
Inositol hexakisphosphate and diphosphoinositol-pentakisphosphate kinase 2	PPIP5K2	2.52436	0.62864	+
Nuclear mitotic apparatus protein 1	NUMA1	1.68871	0.644245	+
Hepatocyte nuclear factor 4-alpha	HNF4A	11.3884	0.648782	+
FACT complex subunit SPT16	SUPT16H	2.06913	0.672437	+
Ras-related protein Rab-6B	RAB6B	2.54907	0.6898	+
Tyrosine-protein phosphatase non-receptor type 14	PTPN14	4.34603	0.695643	+
Unconventional myosin-Ib	MYO1B	2.25581	0.706128	+
Tropomyosin alpha-1 chain	TPM1	2.13606	0.707037	+
Transcription factor BTF3 homolog 4;Transcription factor BTF3	BTF3L4	1.67847	0.708188	+
Kinesin light chain 1	KLC1	2.16939	0.71696	+
WW domain-binding protein 2	WBP2	2.59771	0.722916	+
Striatin	STRN	3.50183	0.739484	+
Calpastatin	CAST	4.05428	0.746522	+
Protein polybromo-1	PBRM1	2.01556	0.748693	+
Ribonucleases P/MRP protein subunit POP1	POP1	4.38523	0.76246	+
UPF0585 protein C16orf13	C16orf13	1.72971	0.768309	+
Nucleoredoxin	NXN	2.04222	0.774447	+
Tyrosine-protein kinase transmembrane receptor ROR2	ROR2	4.9667	0.776733	+
Leucine zipper transcription factor-like protein 1	LZTFL1	4.11209	0.77694	+
Charged multivesicular body protein 1b	CHMP1B	1.97156	0.778918	+
Nuclear receptor 2C2-associated protein	NR2C2AP	2.02343	0.79304	+
Ribonuclease H2 subunit C	RNASEH2C	1.77408	0.795743	+
Phospholipid scramblase 3	TMEM256-PLSCR3;PLSCR3	2.09677	0.798701	+
Prolyl endopeptidase-like	PREPL	2.08013	0.827325	+
Probable tRNA pseudouridine synthase 1	TRUB1	2.05413	0.832901	+
Poly [ADP-ribose] polymerase 1	PARP1	2.97847	0.833073	+
Phosphatase and actin regulator 4	PHACTR4	2.7839	0.835772	+
Cell division cycle and apoptosis regulator protein 1	CCAR1	1.68386	0.839271	+
Splicing factor 3B subunit 1	SF3B1	1.6698	0.839551	+
Cellular retinoic acid-binding protein 2	CRABP2	1.74753	0.840166	+
SH3 domain-binding glutamic acid-rich-like protein	SH3BGRL	1.73177	0.844541	+
Stathmin	STMN1	2.67956	0.851446	+
Gap junction protein;Gap junction alpha-1 protein	GJA1	2.01094	0.85459	+
GTP-binding protein 1	GTPBP1	1.72543	0.858534	+
Collectin-12	COLEC12	2.39413	0.863477	+
Adenylosuccinate synthetase isozyme 2	ADSS	2.08464	0.870843	+
Programmed cell death protein 4	PDCD4	4.99866	0.873917	+
Solute carrier organic anion transporter family member 2A1	SLCO2A1	3.55908	0.876362	+
Far upstream element-binding protein 1	FUBP1	1.71513	0.877623	+
Diphosphoinositol polyphosphate phosphohydrolase 3-beta	NUDT11	2.34343	0.878249	+
3-hydroxybutyrate dehydrogenase type 2	BDH2	1.63372	0.88678	+
Tubulin--tyrosine ligase-like protein 12	TTLL12	1.61384	0.91241	+
Protein phosphatase 1G	PPM1G	1.65966	0.913374	+
Microtubule-associated protein 1S;MAP1S heavy chain;MAP1S light chain	MAP1S	2.31801	0.913501	+
Histone H3.3;Histone H3;Histone H3.1;Histone H3.1t;Histone H3.3C	H3F3A;HIST1H3A;HIST3H3;HIST2H3PS2;H3F3C	1.72443	0.916557	+
THUMP domain-containing protein 1	THUMPD1	1.72662	0.916746	+
Cytoplasmic FMR1-interacting protein 2	CYFIP2	3.14824	0.917805	+
Bifunctional ATP-dependent dihydroxyacetone kinase/FAD-AMP lyase (cyclizing);ATP-dependent dihydroxyacetone kinase;FAD-AMP lyase (cyclizing)	DAK;TKFC	1.88206	0.92118	+
Group XV phospholipase A2	PLA2G15	3.6854	0.925017	+
Podocalyxin	PODXL	1.74783	0.926772	+
Tumor suppressor p53-binding protein 1	TP53BP1	2.36343	0.927856	+
Glycerol-3-phosphate dehydrogenase 1-like protein	GPD1L	2.71345	0.928391	+
Actin-like protein 6A	ACTL6A	1.88094	0.92937	+
DNA-directed RNA polymerase III subunit RPC1	POLR3A	2.81727	0.930584	+
tRNA (adenine(58)-N(1))-methyltransferase non-catalytic subunit TRM6	TRMT6	2.1347	0.933042	+
High mobility group protein B1;Putative high mobility group protein B1-like 1	HMGB1;HMGB1P1	1.6195	0.935113	+
SWI/SNF-related matrix-associated actin-dependent regulator of chromatin subfamily A containing DEAD/H box 1	SMARCAD1	3.8207	0.936088	+
High mobility group protein B3	HMGB3	2.01401	0.93737	+
EF-hand domain-containing protein D2	EFHD2	2.14186	0.938812	+
UPF0160 protein MYG1, mitochondrial	C12orf10	1.60956	0.952694	+
SWI/SNF-related matrix-associated actin-dependent regulator of chromatin subfamily E member 1	SMARCE1	2.08379	0.953577	+
Immunity-related GTPase family Q protein	IRGQ	1.91173	0.95601	+
Paired amphipathic helix protein Sin3a	SIN3A	1.68872	0.957777	+
Latexin	LXN	2.78762	0.961303	+
STE20-like serine/threonine-protein kinase	SLK	1.76573	0.964862	+
MARCKS-related protein	MARCKSL1	2.36767	0.965029	+
Transcription activator BRG1	SMARCA4	1.61787	0.965533	+
EH domain-containing protein 4	EHD4	1.77291	0.96787	+
Phosphoribosylformylglycinamidine synthase	PFAS	1.65428	0.973329	+
Neutral amino acid transporter B(0)	SLC1A5	8.1209	0.974905	+
Vacuolar protein sorting-associated protein 33A	VPS33A	2.30043	0.975375	+
Cell cycle and apoptosis regulator protein 2	CCAR2	2.92728	0.975545	+
DNA-directed RNA polymerases I and III subunit RPAC2	POLR1D	2.16836	0.975829	+
Protein SET	SET	1.7724	0.976515	+
Protein RCC2	RCC2	2.63559	0.977068	+
HIV Tat-specific factor 1	HTATSF1	1.73008	0.977217	+
Lupus La protein	SSB	1.59901	0.983139	+
Protein S100-A11;Protein S100-A11, N-terminally processed	S100A11	2.56692	0.983748	+
Phosphoribosyltransferase domain-containing protein 1	PRTFDC1	1.74297	0.987781	+
Pogo transposable element with ZNF domain	POGZ	1.83287	0.98903	+
Peptidyl-prolyl cis-trans isomerase NIMA-interacting 1	PIN1	1.78456	0.991325	+
Glucose 1,6-bisphosphate synthase	PGM2L1	3.68514	0.993354	+
Tubulin polymerization-promoting protein family member 3	TPPP3	6.60146	0.994884	+
Axin interactor, dorsalization-associated protein	AIDA	1.73074	0.997458	+
N(G),N(G)-dimethylarginine dimethylaminohydrolase 2	DDAH2	1.82732	0.99848	+
Drebrin-like protein	DBNL	1.57475	1.0038	+
BUB3-interacting and GLEBS motif-containing protein ZNF207	ZNF207	1.89941	1.00422	+
Protein SCAF8	SCAF8	1.67495	1.00595	+
BH3-interacting domain death agonist;BH3-interacting domain death agonist p15;BH3-interacting domain death agonist p13;BH3-interacting domain death agonist p11	BID	2.31059	1.00746	+
S-methyl-5-thioadenosine phosphorylase	MTAP	1.85087	1.00828	+
Single-stranded DNA-binding protein 3;Single-stranded DNA-binding protein 2;Single-stranded DNA-binding protein 4	SSBP3;SSBP2;SSBP4	8.42507	1.00941	+
U6 snRNA-associated Sm-like protein LSm8	LSM8	1.90433	1.01392	+
Lethal(2) giant larvae protein homolog 2	LLGL2	1.81851	1.01402	+
Uncharacterized protein KIAA1211	KIAA1211	2.26618	1.01476	+
Neurolysin, mitochondrial	NLN	1.54418	1.01837	+
RNA polymerase II-associated factor 1 homolog	PAF1	2.20084	1.01895	+
Chromatin complexes subunit BAP18	BAP18;C17orf49;RNASEK-C17orf49	1.81052	1.02637	+
RNA-binding protein 4;RNA-binding protein 4B	RBM4;RBM4B	1.66939	1.0268	+
Replication protein A 14 kDa subunit	RPA3	1.68499	1.0273	+
Integrator complex subunit 1	DKFZP586J0619;INTS1	2.09312	1.03584	+
Transcription intermediary factor 1-beta	TRIM28	2.12686	1.03863	+
UBX domain-containing protein 7	UBXN7	1.78705	1.04561	+
Syntaxin-4	STX4	1.57384	1.0461	+
RuvB-like 2	RUVBL2	1.61698	1.04879	+
SUMO-activating enzyme subunit 2	UBA2	1.70066	1.04886	+
Ubiquitin-like domain-containing CTD phosphatase 1	UBLCP1	1.80408	1.0517	+
Angiomotin	AMOT	2.08161	1.05183	+
Histone-binding protein RBBP4	RBBP4	1.93265	1.05473	+
Tubulin-folding cofactor B	TBCB	1.77257	1.05555	+
Tubulin beta chain	TUBB	1.70382	1.06242	+
Selenocysteine lyase	SCLY	2.76249	1.06406	+
U6 snRNA-associated Sm-like protein LSm6	LSM6	1.70097	1.06465	+
RuvB-like 1	RUVBL1	1.63392	1.0652	+
Choline transporter-like protein 2	SLC44A2	2.90176	1.06571	+
Bcl2-associated agonist of cell death	BAD	2.0961	1.06869	+
Platelet-activating factor acetylhydrolase IB subunit gamma	PAFAH1B3	2.03212	1.07104	+
Regulation of nuclear pre-mRNA domain-containing protein 1A	RPRD1A	2.05488	1.07171	+
Negative elongation factor B	NELFB	2.12494	1.08003	+
DNA-directed RNA polymerase II subunit RPB1	POLR2A	1.63563	1.08027	+
Oligoribonuclease, mitochondrial	REXO2	1.77287	1.08041	+
Hepatoma-derived growth factor	HDGF	1.73714	1.08111	+
Proline-, glutamic acid- and leucine-rich protein 1	PELP1	1.76052	1.08177	+
Calpain-2 catalytic subunit	CAPN2	1.6275	1.08248	+
PDZ and LIM domain protein 1	PDLIM1	2.43482	1.08256	+
Profilin;Profilin-2	PFN2	1.65896	1.083	+
Microtubule-associated protein 1B;MAP1B heavy chain;MAP1 light chain LC1	MAP1B	2.10009	1.08363	+
Heterogeneous nuclear ribonucleoprotein U	HNRNPU	1.64451	1.08717	+
Acidic leucine-rich nuclear phosphoprotein 32 family member E	ANP32E	2.1507	1.08741	+
MLN64 N-terminal domain homolog	STARD3NL	1.84824	1.09002	+
Na(+)/H(+) exchange regulatory cofactor NHE-RF2	SLC9A3R2	2.58044	1.09105	+
Cullin-4B	CUL4B	1.7063	1.0932	+
Replication protein A 32 kDa subunit	RPA2	1.72219	1.09402	+
Nuclear cap-binding protein subunit 1	NCBP1	1.81746	1.09902	+
Retinal rod rhodopsin-sensitive cGMP 3,5-cyclic phosphodiesterase subunit delta	PDE6D	1.6962	1.10339	+
Parafibromin	CDC73	2.37115	1.10726	+
Vasodilator-stimulated phosphoprotein	VASP	1.71015	1.10811	+
NEDD8-activating enzyme E1 regulatory subunit	NAE1	1.86026	1.11251	+
Spliceosome RNA helicase DDX39B	DDX39B;hCG_2005638	1.60615	1.11347	+
Protein DPCD	DPCD	2.07816	1.11398	+
Kinesin heavy chain isoform 5C	KIF5C	5.56959	1.11602	+
Fatty acid-binding protein, epidermal	FABP5	1.91866	1.11607	+
Retinol-binding protein 1	RBP1	2.70752	1.11845	+
Metastasis-associated protein MTA1	MTA1	2.37758	1.11966	+
NEDD8-activating enzyme E1 catalytic subunit	UBA3	1.99878	1.12051	+
Spartin	SPG20	1.65412	1.12321	+
GTP-binding nuclear protein Ran	RAN	1.81067	1.12458	+
Leucine-rich repeat transmembrane protein FLRT3	FLRT3	1.94909	1.12588	+
Mitotic checkpoint protein BUB3	BUB3	1.55317	1.12679	+
FAS-associated factor 1	FAF1	2.40683	1.12701	+
NEDD8	NEDD8;NEDD8-MDP1	3.18784	1.12846	+
Leucyl-cystinyl aminopeptidase;Leucyl-cystinyl aminopeptidase, pregnancy serum form	LNPEP	1.71107	1.13172	+
Biliverdin reductase A	BLVRA	1.97828	1.13432	+
DNA-(apurinic or apyrimidinic site) lyase;DNA-(apurinic or apyrimidinic site) lyase, mitochondrial	APEX1	1.69551	1.14014	+
von Willebrand factor A domain-containing protein 5A	VWA5A	2.23694	1.14178	+
Core-binding factor subunit beta	CBFB	1.62943	1.14424	+
Tyrosine-protein kinase CSK	CSK	2.49089	1.14434	+
Protein FAM49B	FAM49B	1.59403	1.15025	+
Heterogeneous nuclear ribonucleoprotein L	HNRNPL	1.83071	1.15154	+
4F2 cell-surface antigen heavy chain	SLC3A2	1.75914	1.15165	+
Terminal uridylyltransferase 4	ZCCHC11	2.29569	1.15169	+
Branched-chain-amino-acid aminotransferase, cytosolic	BCAT1	1.6847	1.15398	+
Acidic leucine-rich nuclear phosphoprotein 32 family member B	ANP32B	1.91643	1.15523	+
RNA-binding protein 8A	RBM8A	1.9508	1.15673	+
Apoptosis inhibitor 5	API5	1.7456	1.159	+
Band 4.1-like protein 2	EPB41L2	3.24249	1.16395	+
Protein arginine N-methyltransferase 5;Protein arginine N-methyltransferase 5, N-terminally processed;Protein arginine N-methyltransferase 5	PRMT5	1.60251	1.16407	+
Pre-mRNA-splicing factor ATP-dependent RNA helicase DHX15	DHX15	1.96591	1.16579	+
Soluble lamin-associated protein of 75 kDa	FAM169A	1.76038	1.16619	+
CWF19-like protein 1	CWF19L1	2.51036	1.16723	+
Cytosolic non-specific dipeptidase	CNDP2	1.73173	1.16735	+
Kinesin-1 heavy chain	KIF5B	2.19275	1.16786	+
Protein unc-45 homolog A	UNC45A	1.76612	1.16838	+
Protein enabled homolog	ENAH	1.60641	1.17325	+
Hepatoma-derived growth factor-related protein 2	HDGFRP2	2.19272	1.17436	+
Probable ATP-dependent RNA helicase DDX46	DDX46	2.73096	1.17536	+
Protein scribble homolog	SCRIB	2.14587	1.17589	+
EKC/KEOPS complex subunit LAGE3	LAGE3	2.14538	1.17631	+
Filamin-binding LIM protein 1	FBLIM1	6.00301	1.18111	+
Unconventional myosin-VI	MYO6	1.74898	1.18216	+
Partitioning defective 3 homolog	PARD3	6.72264	1.18233	+
1-phosphatidylinositol 4,5-bisphosphate phosphodiesterase gamma-1	PLCG1	2.11474	1.1841	+
Serine/threonine-protein phosphatase 4 regulatory subunit 3A	SMEK1	2.52728	1.18627	+
UPF0687 protein C20orf27	C20orf27	2.03776	1.18717	+
Fructose-2,6-bisphosphatase TIGAR	TIGAR	2.19827	1.18945	+
Tubulin alpha-1A chain;Tubulin alpha-3C/D chain	TUBA1A;TUBA3C	1.77494	1.19601	+
DNA repair protein RAD50	RAD50	1.86727	1.19761	+
L-lactate dehydrogenase A chain	LDHA	1.67643	1.19969	+
Selenide, water dikinase 1	SEPHS1	1.77783	1.20117	+
SUMO-conjugating enzyme UBC9	UBE2I	2.24784	1.20239	+
MOB kinase activator 1A	MOB1A	1.84066	1.2042	+
Nucleolysin TIA-1 isoform p40	TIA1	1.86687	1.20443	+
Replication protein A 70 kDa DNA-binding subunit;Replication protein A 70 kDa DNA-binding subunit, N-terminally processed	RPA1	1.98902	1.20451	+
Interleukin enhancer-binding factor 3	ILF3	1.60794	1.20535	+
Inositol monophosphatase 1	IMPA1	2.01157	1.20907	+
TAR DNA-binding protein 43	TARDBP	2.09294	1.21247	+
Cyclin-dependent kinase 6	CDK6	2.22832	1.2181	+
Diphosphoinositol polyphosphate phosphohydrolase 2	NUDT4	3.12283	1.21851	+
Tubulin-specific chaperone C	TBCC	1.75909	1.21945	+
Dual specificity protein phosphatase 23	DUSP23	1.93817	1.21968	+
PEST proteolytic signal-containing nuclear protein	PCNP	1.65299	1.22169	+
Tyrosine-protein phosphatase non-receptor type 11	PTPN11	1.79006	1.22771	+
Pterin-4-alpha-carbinolamine dehydratase	PCBD1	2.12935	1.23562	+
Niban-like protein 1	FAM129B	1.86906	1.23563	+
Calponin;Calponin-2	CNN2	1.57566	1.23791	+
Leukotriene A-4 hydrolase	LTA4H	1.90726	1.25464	+
Myristoylated alanine-rich C-kinase substrate	MARCKS	2.73409	1.25916	+
Negative elongation factor A	NELFA;WHSC2	2.58788	1.26085	+
Heterogeneous nuclear ribonucleoprotein D0	HNRNPD	1.67589	1.26121	+
Epididymal secretory protein E1	NPC2	1.73433	1.2614	+
Aldose reductase	AKR1B1	1.56004	1.26306	+
Dihydropyrimidinase-related protein 3	DPYSL3	2.11775	1.26573	+
Multidrug resistance-associated protein 1	ABCC1	2.47595	1.27326	+
Mitochondrial import receptor subunit TOM34	TOMM34	2.27923	1.27344	+
Porphobilinogen deaminase	HMBS	1.84112	1.27784	+
Tumor protein p53-inducible protein 11	TP53I11	3.0697	1.27886	+
Translin	TSN	1.72694	1.27912	+
RNA 3-terminal phosphate cyclase	RTCA	1.82799	1.28101	+
Negative elongation factor C/D	NELFCD	4.46507	1.28197	+
NAD kinase 2, mitochondrial	NADK2	1.88821	1.28294	+
Casein kinase II subunit beta	CSNK2B;CSNK2B-LY6G5B-1181	2.48953	1.28312	+
Thymocyte nuclear protein 1	THYN1	2.50399	1.28784	+
AT-rich interactive domain-containing protein 1B	ARID1B	3.09607	1.28993	+
Phosphatidylinositol 3,4,5-trisphosphate 5-phosphatase 2	INPPL1	1.93084	1.29006	+
LIM domain-containing protein 2	LIMD2	6.12161	1.29606	+
Activated RNA polymerase II transcriptional coactivator p15	SUB1	2.25925	1.2967	+
Transcription elongation factor A protein 1	TCEA1	1.83774	1.29725	+
Cofilin-1	CFL1	1.74019	1.29825	+
UPF0587 protein C1orf123	C1orf123	1.92206	1.29861	+
Drebrin	DBN1	2.5608	1.29988	+
Glycerophosphodiester phosphodiesterase domain-containing protein 1	GDPD1	2.01623	1.30123	+
Hematological and neurological expressed 1-like protein	HN1L	2.07776	1.30758	+
Ral GTPase-activating protein subunit alpha-2	RALGAPA2	1.88529	1.30886	+
Guanosine-3,5-bis(diphosphate) 3-pyrophosphohydrolase MESH1	HDDC3	2.3458	1.31169	+
Mediator of RNA polymerase II transcription subunit 20	MED20	1.83641	1.3122	+
Cleavage stimulation factor subunit 1	CSTF1	1.98805	1.31375	+
Brain acid soluble protein 1	BASP1	3.91609	1.31899	+
Trafficking protein particle complex subunit 4	TRAPPC4	1.68118	1.31936	+
Prostamide/prostaglandin F synthase	FAM213B	2.77282	1.3294	+
HD domain-containing protein 2	HDDC2	1.84216	1.33519	+
SUMO-activating enzyme subunit 1;SUMO-activating enzyme subunit 1, N-terminally processed	SAE1	2.12607	1.3372	+
Protein-glutamate O-methyltransferase	ARMT1	1.8137	1.34023	+
Lamin-B receptor	LBR	2.08707	1.3445	+
General transcription factor IIF subunit 1	GTF2F1	2.58308	1.34457	+
Tubulin alpha-1C chain	TUBA1C	1.57996	1.34546	+
Nucleoside diphosphate kinase A	NME1	2.05536	1.34546	+
TP53-regulating kinase	TP53RK	1.95663	1.35219	+
L-lactate dehydrogenase B chain;L-lactate dehydrogenase	LDHB	1.5823	1.35524	+
Galactocerebrosidase	GALC	4.29246	1.35665	+
Histone chaperone ASF1A	ASF1A	2.51131	1.36517	+
Signal recognition particle 14 kDa protein	SRP14	2.0712	1.36588	+
MARVEL domain-containing protein 1	MARVELD1	2.20079	1.36758	+
Pituitary homeobox 2;Pituitary homeobox 1	PITX2;PITX1	1.58541	1.36863	+
Rab-like protein 6	RABL6	3.50629	1.36973	+
UPF0489 protein C5orf22	C5orf22	2.87955	1.37102	+
Adenylate kinase isoenzyme 1	AK1	2.24898	1.37193	+
Phosphoserine aminotransferase	PSAT1	1.83188	1.37212	+
Protein phosphatase 1A	PPM1A	2.21898	1.37567	+
Cystathionine beta-synthase	CBS	1.97082	1.3776	+
TATA-binding protein-associated factor 172	BTAF1	2.14205	1.38054	+
Proline dehydrogenase 1, mitochondrial	PRODH	2.36958	1.38128	+
Ras-related protein Ral-B	RALB	1.80365	1.38535	+
Exocyst complex component 7	EXOC7	1.9504	1.38809	+
Ketosamine-3-kinase	FN3KRP	1.7093	1.38824	+
Glutathione S-transferase Mu 2	GSTM2	1.75868	1.38862	+
WD repeat-containing protein 82	WDR82	2.31136	1.39016	+
Microtubule-associated protein;Microtubule-associated protein 4	MAP4	1.83214	1.39529	+
Ankyrin-3	ANK3	2.25362	1.39985	+
Actin-related protein 2/3 complex subunit 5-like protein	ARPC5L	1.67762	1.4157	+
Serine dehydratase-like	SDSL	2.2623	1.42288	+
Survival of motor neuron-related-splicing factor 30	SMNDC1	5.28109	1.43077	+
Tubulin beta-8 chain	TUBB8	1.9927	1.43276	+
Exocyst complex component 1	EXOC1	2.40149	1.43359	+
Homer protein homolog 1	HOMER1	2.17263	1.43583	+
Casein kinase II subunit alpha	CSNK2A1	2.04261	1.437	+
Heat shock factor protein 1	HSF1	6.35468	1.43742	+
Tyrosine--tRNA ligase, cytoplasmic;Tyrosine--tRNA ligase, cytoplasmic, N-terminally processed	YARS	1.62651	1.43834	+
Mitotic spindle assembly checkpoint protein MAD2B	MAD2L2	3.21259	1.43912	+
General transcription factor II-I	GTF2I	14.5608	1.44292	+
Importin-11	IPO11	2.33311	1.44578	+
Caskin-2	CASKIN2	3.78688	1.45095	+
Serine/threonine-protein kinase MRCK beta	CDC42BPB	1.90655	1.4519	+
Protein mago nashi homolog 2	MAGOHB	2.19196	1.45402	+
Vesicle-associated membrane protein-associated protein A	VAPA	1.70211	1.45407	+
Exosome complex exonuclease RRP44	DIS3	3.30968	1.45445	+
WD repeat-containing protein 5	WDR5	1.93079	1.47286	+
Peripheral plasma membrane protein CASK	CASK	2.11502	1.47352	+
Protein FAM127A;Protein FAM127C	FAM127A;FAM127C	2.13342	1.47376	+
Protein PAXX	C9orf142	2.28683	1.4769	+
Talin-2	TLN2	1.66099	1.49294	+
Rab GDP dissociation inhibitor alpha	GDI1	2.07881	1.49664	+
Tryptophan--tRNA ligase, cytoplasmic;T1-TrpRS;T2-TrpRS	WARS	1.67336	1.49684	+
Macrophage migration inhibitory factor	MIF	2.21148	1.49924	+
Protein phosphatase 1 regulatory subunit 7	PPP1R7	2.10703	1.50554	+
Inosine triphosphate pyrophosphatase	ITPA	2.33697	1.50613	+
Plastin-1	PLS1	4.12525	1.50763	+
TBC1 domain family member 13	TBC1D13	2.23804	1.51465	+
General transcription factor 3C polypeptide 1	GTF3C1	2.50692	1.51668	+
Protein arginine N-methyltransferase 1	PRMT1	1.92816	1.52211	+
ADP-ribosylation factor-like protein 8A	ARL8A	2.06116	1.52499	+
Phosphofurin acidic cluster sorting protein 1	PACS1	2.34357	1.52904	+
Polymerase delta-interacting protein 3	POLDIP3	2.08423	1.53222	+
Large neutral amino acids transporter small subunit 1	SLC7A5	2.96089	1.53556	+
1-phosphatidylinositol 4,5-bisphosphate phosphodiesterase gamma-2	PLCG2	1.9747	1.53648	+
SH3 domain-binding glutamic acid-rich-like protein 2	SH3BGRL2	2.27131	1.54654	+
Bifunctional 3-phosphoadenosine 5-phosphosulfate synthase 1;Sulfate adenylyltransferase;Adenylyl-sulfate kinase	PAPSS1	3.69165	1.54726	+
Tyrosine-protein phosphatase non-receptor type 13	PTPN13	1.99585	1.54992	+
Phosphoglycerate kinase 1;Phosphoglycerate kinase	PGK1	2.05976	1.55224	+
Fascin	FSCN1	1.96432	1.55302	+
Centrosomal protein of 170 kDa	CEP170	2.00761	1.55955	+
Rho GTPase-activating protein 8	ARHGAP8;PRR5-ARHGAP8;LOC553158	2.88464	1.5624	+
Serine/threonine-protein phosphatase 4 regulatory subunit 2	PPP4R2	2.35884	1.56813	+
ATP-dependent 6-phosphofructokinase, muscle type	PFKM	1.98327	1.57151	+
Heat shock 70 kDa protein 13	HSPA13	3.34617	1.57236	+
Glycogen debranching enzyme;4-alpha-glucanotransferase;Amylo-alpha-1,6-glucosidase	AGL	2.31455	1.57592	+
5-AMP-activated protein kinase catalytic subunit alpha-1	PRKAA1	2.24271	1.58244	+
Tubulin beta-2A chain	TUBB2A	2.17463	1.58869	+
G-protein coupled receptor 55	GPR55	3.31834	1.59599	+
Dihydropyrimidinase-related protein 3	DPYSL3	2.74478	1.59706	+
Sorbitol dehydrogenase	SORD	1.99954	1.60509	+
RNA polymerase-associated protein RTF1 homolog	RTF1	2.13582	1.61695	+
Costars family protein ABRACL	ABRACL	3.82183	1.61926	+
Cullin-4A	CUL4A	2.15698	1.62774	+
Hypoxanthine-guanine phosphoribosyltransferase	HPRT1	1.67236	1.63308	+
Pyruvate kinase PKM	PKM	2.35807	1.63787	+
Disks large homolog 3	DLG3	5.28949	1.64362	+
Tubulin beta-2B chain	TUBB2B	3.14943	1.66898	+
Lysophospholipid acyltransferase 7	MBOAT7	1.87401	1.67126	+
Gem-associated protein 5	GEMIN5	2.79417	1.67538	+
Tropomodulin-3	TMOD3	1.87953	1.68302	+
Transgelin-2	TAGLN2	3.20515	1.68445	+
Isoaspartyl peptidase/L-asparaginase;Isoaspartyl peptidase/L-asparaginase alpha chain;Isoaspartyl peptidase/L-asparaginase beta chain	ASRGL1	2.08182	1.68591	+
Glutamine-dependent NAD(+) synthetase	NADSYN1	5.51996	1.68995	+
Dynamin-binding protein	DNMBP	3.99719	1.69118	+
Thymosin beta-10	TMSB10	2.21654	1.6972	+
EH domain-binding protein 1	EHBP1	3.26131	1.72229	+
Leucine-rich repeat-containing protein 16A	LRRC16A	3.88742	1.72388	+
Apoptosis regulator BAX	BAX	2.38361	1.72432	+
Histone H2A.V;Histone H2A.Z;Histone H2A	H2AFV;H2AFZ	2.91061	1.7364	+
Double-strand break repair protein MRE11A	MRE11A	2.98833	1.73725	+
G-protein coupled receptor family C group 5 member B	GPRC5B	2.60398	1.73999	+
FLYWCH family member 2	FLYWCH2	1.81596	1.74658	+
Breakpoint cluster region protein	BCR	3.45604	1.74829	+
Lamina-associated polypeptide 2, isoforms beta/gamma;Thymopoietin;Thymopentin	TMPO	2.72764	1.76093	+
		3.26489	1.77762	+
Golgi apparatus protein 1	GLG1	4.19855	1.77987	+
Glutaredoxin-1	GLRX	2.22027	1.78137	+
B-cell lymphoma/leukemia 10	BCL10	3.08249	1.78204	+
Protein phosphatase 1B	PPM1B	3.64689	1.79545	+
Flavin reductase (NADPH)	BLVRB	1.78865	1.80999	+
Histone-lysine N-methyltransferase SETDB1	SETDB1	4.32809	1.82207	+
U4/U6 small nuclear ribonucleoprotein Prp3	PRPF3	4.30258	1.82846	+
Serpin B6	SERPINB6	2.27879	1.84846	+
SWI/SNF-related matrix-associated actin-dependent regulator of chromatin subfamily B member 1	SMARCB1	3.31381	1.85223	+
Delta-aminolevulinic acid dehydratase	ALAD	2.281	1.87236	+
Exocyst complex component 4	EXOC4	2.54547	1.88348	+
Casein kinase II subunit alpha	CSNK2A2	1.97095	1.89283	+
Cysteine and glycine-rich protein 2	CSRP2	4.56078	1.9123	+
Phosphatidylinositol 5-phosphate 4-kinase type-2 alpha	PIP4K2A	3.18348	1.92469	+
G1/S-specific cyclin-D2	CCND2	4.10055	1.92937	+
Spectrin alpha chain, non-erythrocytic 1	SPTAN1	1.90222	1.93877	+
Peptidylprolyl isomerase domain and WD repeat-containing protein 1	PPWD1	2.68908	1.94801	+
Beta-arrestin-1	ARRB1	2.02674	1.95089	+
Calbindin	CALB1	2.41346	1.95704	+
Spectrin beta chain, non-erythrocytic 1	SPTBN1	2.11449	1.95791	+
Protein XRP2	RP2	3.28402	1.96163	+
Unconventional myosin-Ic	MYO1C	10.158	1.98467	+
Ketimine reductase mu-crystallin	CRYM	1.82222	1.99889	+
Sodium- and chloride-dependent taurine transporter	SLC6A6	2.88448	2.01661	+
Sepiapterin reductase	SPR	1.94314	2.02355	+
Peroxiredoxin-6	PRDX6	1.62193	2.02493	+
B-cell CLL/lymphoma 9 protein	BCL9	9.20078	2.0658	+
Multidrug resistance-associated protein 4	ABCC4	3.11428	2.0701	+
Anoctamin-10	ANO10	2.28518	2.07474	+
H(+)/Cl(-) exchange transporter 7	CLCN7	3.20227	2.08957	+
Ras-related protein Rab-3B	RAB3B	7.12769	2.09015	+
Creatine kinase B-type	CKB	3.57421	2.10379	+
Phospholipid-transporting ATPase IG	ATP11C	3.6142	2.10678	+
A-kinase anchor protein 12	AKAP12	2.41682	2.16906	+
Dipeptidyl peptidase 2	DPP7	2.85511	2.1918	+
High mobility group protein HMG-I/HMG-Y	HMGA1	2.98509	2.21204	+
Ubiquitin carboxyl-terminal hydrolase isozyme L1;Ubiquitin carboxyl-terminal hydrolase	UCHL1	3.48866	2.23477	+
Histone acetyltransferase p300	EP300	2.98446	2.24093	+
Tubulin beta-3 chain	TUBB3	4.32506	2.24294	+
Ras-related protein Rab-17	RAB17	1.82591	2.26253	+
Lipoma HMGIC fusion partner-like 2 protein	LHFPL2	6.77618	2.27055	+
Zinc finger MYM-type protein 2	ZMYM2	4.07777	2.27512	+
Dihydropyrimidinase-related protein 1	CRMP1	8.14923	2.31556	+
Death-associated protein kinase 1	DAPK1	4.98948	2.31566	+
High mobility group protein HMGI-C	HMGA2	5.45208	2.39126	+
Excitatory amino acid transporter 3	SLC1A1	3.04148	2.40008	+
Vacuolar protein sorting-associated protein 4A	VPS4A	3.41195	2.48	+
ER membrane protein complex subunit 2	EMC2	3.62676	2.53374	+
Structural maintenance of chromosomes protein 1A;Structural maintenance of chromosomes protein	SMC1A	3.27156	2.54879	+
N(G),N(G)-dimethylarginine dimethylaminohydrolase 1	DDAH1	5.48787	2.55525	+
Specifically androgen-regulated gene protein	SARG	2.55109	2.60357	+
Protein kinase C iota type	PRKCI	3.39169	2.61739	+
AP-1 complex subunit mu-2	AP1M2	3.09441	2.89284	+
Flap endonuclease 1	FEN1	5.06713	3.01491	+
U6 snRNA-associated Sm-like protein LSm7	LSM7	4.1209	3.08666	+
Forkhead box protein K1	FOXK1	7.04064	3.20456	+
Striatin-3	STRN3	5.30054	3.33151	+
Colorectal mutant cancer protein	MCC	4.2275	3.76239	+
Rho guanine nucleotide exchange factor 16	ARHGEF16	7.46869	4.13861	+
Proteasomal ATPase-associated factor 1	PAAF1	4.2561	4.13905	+
BRCA2 and CDKN1A-interacting protein	BCCIP	7.2145	4.16473	+
Ras-related protein Rap-2b	RAP2B	6.90154	4.70146	+
Myosin light chain 4	MYL4	6.37809	4.82564	+
DCC-interacting protein 13-beta	APPL2	3.50282	5.07392	+
AP-3 complex subunit mu-1	AP3M1	4.26698	5.95294	+
Protein unc-80 homolog	UNC80	3.20402	7.22904	+
POTE ankyrin domain family member E;POTE ankyrin domain family member I;POTE ankyrin domain family member F;POTE ankyrin domain family member J;Putative beta-actin-like protein 3;Putative beta-actin-like protein 3, N-terminally processed	POTEE;POTEI;POTEF;POTEJ;POTEKP	0.0376671	0.0387333
DNA-directed RNA polymerase;DNA-directed RNA polymerase II subunit RPB2	POLR2B	1.66153	0.165018
Ribonuclease T2	RNASET2	1.60776	0.166157
CDKN2AIP N-terminal-like protein	CDKN2AIPNL	1.07276	0.197454
Tissue alpha-L-fucosidase	FUCA1	0.524884	0.220241
Tax1-binding protein 3	TAX1BP3	0.786123	0.223374
Pre-mRNA-processing factor 40 homolog A	PRPF40A	0.620801	0.22437
Plasma alpha-L-fucosidase	FUCA2	0.285656	0.229356
Alpha-N-acetylglucosaminidase;Alpha-N-acetylglucosaminidase 82 kDa form;Alpha-N-acetylglucosaminidase 77 kDa form	NAGLU	1.15003	0.233231
Cathepsin L2	CTSV	0.321093	0.238633
Protein DDI1 homolog 2	DDI2	0.36695	0.240486
CD276 antigen	CD276	0.793405	0.244874
Parathymosin	PTMS	0.830759	0.247005
Ubiquitin conjugation factor E4 B	UBE4B	1.01695	0.25397
DNA replication licensing factor MCM2	MCM2	1.05472	0.25899
Tubulin alpha-1B chain;Tubulin alpha-4A chain	TUBA1B;TUBA4A	6.74779	0.2688
Structural maintenance of chromosomes protein 2	SMC2	0.357335	0.27129
Ubiquitin carboxyl-terminal hydrolase 25	USP25	1.07783	0.274383
N(4)-(beta-N-acetylglucosaminyl)-L-asparaginase;Glycosylasparaginase alpha chain;Glycosylasparaginase beta chain	AGA	0.960149	0.287304
Ragulator complex protein LAMTOR5	LAMTOR5	0.447757	0.29458
Ras-related protein Rab-34	RAB34	0.334005	0.295342
Bcl-2-associated transcription factor 1	BCLAF1	0.958681	0.295433
Signal peptidase complex subunit 3	SPCS3	1.49009	0.29773
Glycine cleavage system H protein, mitochondrial	GCSH	0.34651	0.300746
Ubiquitin carboxyl-terminal hydrolase 8	USP8	0.979393	0.30887
Galectin-1	LGALS1	2.23366	0.3115
Ubiquitin conjugation factor E4 A	UBE4A	0.401363	0.31964
Sortilin-related receptor	SORL1	0.363672	0.323264
Leucine carboxyl methyltransferase 1	LCMT1	1.25269	0.327824
Coiled-coil domain-containing protein 134	CCDC134	1.30349	0.329342
DNA polymerase delta catalytic subunit	POLD1	2.00332	0.332219
Scaffold attachment factor B1	SAFB	0.603021	0.339111
Large neutral amino acids transporter small subunit 3	SLC43A1	0.51984	0.341592
Ribonucleoside-diphosphate reductase large subunit	RRM1	0.651689	0.341608
NADH dehydrogenase [ubiquinone] iron-sulfur protein 2, mitochondrial	NDUFS2	0.343226	0.342724
DNA replication licensing factor MCM7	MCM7	1.15919	0.347539
Transmembrane protein 109	TMEM109	1.01568	0.349568
Nuclear pore complex protein Nup133	NUP133	0.939543	0.354798
DNA replication licensing factor MCM4	MCM4	1.48298	0.356662
Protein tweety homolog 3	TTYH3	3.23708	0.357857
Integrin alpha-3;Integrin alpha-3 heavy chain;Integrin alpha-3 light chain	ITGA3	0.717963	0.36319
RWD domain-containing protein 4	RWDD4	0.590601	0.366186
Alpha-1,3-mannosyl-glycoprotein 2-beta-N-acetylglucosaminyltransferase	MGAT1	0.348818	0.368395
Integrin alpha-V;Integrin alpha-V heavy chain;Integrin alpha-V light chain	ITGAV	1.09127	0.37113
Battenin	CLN3	0.592689	0.375791
AT-rich interactive domain-containing protein 3B	ARID3B	1.43435	0.381082
U2 snRNP-associated SURP motif-containing protein	U2SURP	0.725507	0.382275
Small nuclear ribonucleoprotein F	SNRPF	0.534451	0.38258
Ubiquitin-conjugating enzyme E2 R2	UBE2R2	0.799502	0.385873
Serine/threonine-protein phosphatase 4 regulatory subunit 1	PPP4R1	0.501368	0.388556
Calcium and integrin-binding protein 1	CIB1	0.5335	0.389131
Uncharacterized protein C1orf50	C1orf50	2.12311	0.389604
Neutral amino acid transporter A	SLC1A4	0.382678	0.390211
Excitatory amino acid transporter 1;Amino acid transporter	SLC1A3	0.373719	0.391401
Rab3 GTPase-activating protein catalytic subunit	RAB3GAP1	0.719689	0.39439
Ubiquitin carboxyl-terminal hydrolase 28;Ubiquitin carboxyl-terminal hydrolase	USP28	1.40869	0.39535
Rap guanine nucleotide exchange factor 1	RAPGEF1	1.00017	0.399405
TOX high mobility group box family member 4	TOX4	1.55216	0.402526
Signal peptidase complex subunit 1	SPCS1	0.781082	0.403119
HEAT repeat-containing protein 6	HEATR6	1.52555	0.403553
Membrane magnesium transporter 1	MMGT1	1.35296	0.406485
Seizure 6-like protein 2	SEZ6L2	0.55784	0.408099
TSC22 domain family protein 1	TSC22D1	0.954871	0.408181
Extended synaptotagmin-2	ESYT2	0.369755	0.409424
Collagen alpha-1(VI) chain	COL6A1	1.06358	0.409678
Endoplasmic reticulum lectin 1	ERLEC1	0.776243	0.410445
Prefoldin subunit 2	PFDN2	0.872099	0.411531
WD repeat-containing protein 44	WDR44	1.44821	0.412472
Y-box-binding protein 3	YBX3	1.4025	0.413646
Very long-chain acyl-CoA synthetase	SLC27A2	0.44891	0.414116
Proton-coupled folate transporter	SLC46A1	0.699915	0.415847
Prefoldin subunit 4	PFDN4	1.08602	0.417791
Immediate early response 3-interacting protein 1	IER3IP1	0.348842	0.417987
Amino-terminal enhancer of split	AES	1.53879	0.418706
Galectin-3-binding protein	LGALS3BP	0.980153	0.421706
Kunitz-type protease inhibitor 1	SPINT1	0.497251	0.423699
Serine/threonine-protein kinase 24;Serine/threonine-protein kinase 24 36 kDa subunit;Serine/threonine-protein kinase 24 12 kDa subunit	STK24	0.680868	0.42374
Histone deacetylase complex subunit SAP130	SAP130	1.70134	0.435189
Sarcosine dehydrogenase, mitochondrial	SARDH	0.527526	0.435488
Plexin-B1	PLXNB1	0.991057	0.438108
Zinc finger protein 428	ZNF428	0.94483	0.439651
DNA helicase;DNA replication licensing factor MCM5	MCM5	1.4229	0.441607
Adapter molecule crk	CRK	1.65389	0.442345
Rho guanine nucleotide exchange factor 5	ARHGEF5	0.560652	0.445359
Mitotic spindle-associated MMXD complex subunit MIP18	FAM96B	0.543112	0.450635
Neudesin	NENF	0.499183	0.453183
Protein transport protein Sec24B	SEC24B	0.805176	0.45375
Nuclear export mediator factor NEMF	NEMF	1.05778	0.453854
Fibronectin type-III domain-containing protein 3A	FNDC3A	0.959043	0.454817
Dipeptidyl peptidase 1;Dipeptidyl peptidase 1 exclusion domain chain;Dipeptidyl peptidase 1 heavy chain;Dipeptidyl peptidase 1 light chain	CTSC	1.18575	0.45778
DNA replication licensing factor MCM3	MCM3	1.14652	0.460516
Dyslexia-associated protein KIAA0319-like protein	KIAA0319L	0.747141	0.461324
Transmembrane protein 192	TMEM192	0.765388	0.466015
Beta-2-microglobulin;Beta-2-microglobulin form pI 5.3	B2M	0.727839	0.467208
AP-2 complex subunit mu	AP2M1	0.861991	0.467553
Probable RNA-binding protein EIF1AD	EIF1AD	0.913869	0.468161
Trophoblast glycoprotein	TPBG	1.74147	0.468455
Ubiquitin-associated protein 2	UBAP2	1.19952	0.470654
Mitotic spindle assembly checkpoint protein MAD2A	MAD2L1	0.524144	0.472605
WASH complex subunit strumpellin	KIAA0196	1.59946	0.473223
O-acetyl-ADP-ribose deacetylase MACROD1	MACROD1	0.921252	0.473321
Sodium/hydrogen exchanger 1;Sodium/hydrogen exchanger	SLC9A1	0.706497	0.473898
Titin	TTN	0.419928	0.475524
Aldehyde dehydrogenase X, mitochondrial	ALDH1B1	0.9825	0.477049
E3 ubiquitin-protein ligase BRE1A	RNF20	1.56728	0.477217
Transcription initiation factor TFIID subunit 4	TAF4	1.09463	0.477521
Prothymosin alpha;Prothymosin alpha, N-terminally processed;Thymosin alpha-1	PTMA	1.51004	0.479096
Acylphosphatase-1;Acylphosphatase	ACYP1	1.35464	0.479354
Protein 4.1	EPB41	1.18938	0.480983
Abl interactor 1	ABI1	1.21566	0.483583
Bis(5-adenosyl)-triphosphatase	FHIT	0.899836	0.483597
Extended synaptotagmin-1	ESYT1	0.985014	0.484049
Transcription factor p65	RELA	0.794082	0.484962
Arylsulfatase A;Arylsulfatase A component B;Arylsulfatase A component C	ARSA	0.912011	0.486551
Cytochrome P450 2S1	CYP2S1	0.479161	0.488153
DNA-directed RNA polymerases I, II, and III subunit RPABC5	POLR2L	1.82507	0.488978
Nardilysin	NRD1	0.965598	0.48911
V-type proton ATPase subunit G 1	ATP6V1G1	0.670263	0.489425
Transcription elongation factor SPT5	SUPT5H	1.32887	0.490224
Thyroid hormone receptor-associated protein 3	THRAP3	0.806275	0.490271
Mitochondrial 2-oxodicarboxylate carrier	SLC25A21	0.787118	0.49341
Prefoldin subunit 5	PFDN5	0.932672	0.493421
Hephaestin	HEPH	0.615595	0.493441
Calmodulin	CALM2;CALM1	0.66358	0.494656
Microtubule-associated proteins 1A/1B light chain 3B;Microtubule-associated proteins 1A/1B light chain 3 beta 2	MAP1LC3B;MAP1LC3B2	0.960743	0.494797
Multidrug resistance-associated protein 5	ABCC5	0.518035	0.494886
Carboxypeptidase Q	CPQ	0.655712	0.495689
Ribonucleoside-diphosphate reductase subunit M2	RRM2	0.507892	0.49597
Prosaposin;Saposin-A;Saposin-B-Val;Saposin-B;Saposin-C;Saposin-D	PSAP	0.730824	0.496549
Serine/arginine-rich splicing factor 9	SRSF9	0.911855	0.497963
Polyglutamine-binding protein 1	PQBP1	0.83717	0.500145
SEC23-interacting protein	SEC23IP	0.639801	0.500462
O-acetyl-ADP-ribose deacetylase 1	OARD1	0.984166	0.501413
dCTP pyrophosphatase 1	DCTPP1	1.58612	0.501649
Beta-glucuronidase	GUSB	1.09677	0.503575
Regulator of nonsense transcripts 1	UPF1	1.29136	0.506035
Guanine nucleotide-binding protein G(I)/G(S)/G(O) subunit gamma-5	GNG5	1.07331	0.509164
Ubiquitin-associated protein 2-like	UBAP2L	1.142	0.51076
Alpha-2-macroglobulin	A2M	0.523714	0.511651
Beta-mannosidase	MANBA	0.823685	0.512178
Tyrosine-protein kinase receptor;Insulin-like growth factor 1 receptor;Insulin-like growth factor 1 receptor alpha chain;Insulin-like growth factor 1 receptor beta chain	IGF1R	0.649952	0.51297
Tropomyosin alpha-1 chain	TPM1	0.632413	0.513555
Endoplasmic reticulum aminopeptidase 1	ERAP1	0.67996	0.514721
Monoacylglycerol lipase ABHD6	ABHD6	0.412001	0.519826
Arf-GAP domain and FG repeat-containing protein 1	AGFG1	1.22939	0.521112
[Pyruvate dehydrogenase [acetyl-transferring]]-phosphatase 1, mitochondrial	PDP1	0.912697	0.521967
Leucine-rich PPR motif-containing protein, mitochondrial	LRPPRC	0.91603	0.522999
CD166 antigen	ALCAM	1.04359	0.52328
Codanin-1	CDAN1	0.892864	0.523582
Major facilitator superfamily domain-containing protein 6	MFSD6	1.22945	0.524623
Rabankyrin-5	ANKFY1	0.825952	0.525964
Ganglioside-induced differentiation-associated protein 2	GDAP2	0.84831	0.526361
Histone H2A type 1-C;Histone H2A type 3;Histone H2A type 1-B/E	HIST1H2AC;HIST3H2A;HIST1H2AB	0.569807	0.526439
Bcl-2-like protein 13	BCL2L13	0.53399	0.526599
Palmitoyl-protein thioesterase 1	PPT1	0.859773	0.528404
Protein Niban	FAM129A	0.524601	0.530051
N-acetylgalactosamine-6-sulfatase	GALNS	1.1147	0.533827
Procollagen-lysine,2-oxoglutarate 5-dioxygenase 2	PLOD2	0.802774	0.533972
WASH complex subunit 7	KIAA1033	1.08535	0.53523
UPF0693 protein C10orf32	C10orf32	1.71595	0.535723
Glutamyl-tRNA(Gln) amidotransferase subunit C, mitochondrial	GATC	0.711971	0.536397
Pyroglutamyl-peptidase 1	PGPEP1	0.522162	0.537346
Myosin light polypeptide 6	MYL6	1.04057	0.540289
Solute carrier family 35 member F2	SLC35F2	0.64684	0.541048
Beta-catenin-like protein 1	CTNNBL1	1.14848	0.541633
Transforming acidic coiled-coil-containing protein 2	TACC2	1.23906	0.541683
MMS19 nucleotide excision repair protein homolog	MMS19	0.935381	0.542506
Long-chain-fatty-acid--CoA ligase 4	ACSL4	0.738446	0.542549
Host cell factor 1;HCF N-terminal chain 1;HCF N-terminal chain 2;HCF N-terminal chain 3;HCF N-terminal chain 4;HCF N-terminal chain 5;HCF N-terminal chain 6;HCF C-terminal chain 1;HCF C-terminal chain 2;HCF C-terminal chain 3;HCF C-terminal chain 4;HCF C-terminal chain 5;HCF C-terminal chain 6	HCFC1	1.55951	0.542755
Leucine-rich repeat flightless-interacting protein 1	LRRFIP1	1.59271	0.543434
Protein C10	C12orf57	0.788009	0.545112
Alpha-N-acetylgalactosaminidase	NAGA	0.995075	0.545589
Cytoplasmic FMR1-interacting protein 1	CYFIP1	1.18304	0.547115
ATP synthase subunit s, mitochondrial	ATP5S	0.599821	0.547272
Sorcin	SRI	1.09746	0.549236
3 beta-hydroxysteroid dehydrogenase/Delta 5-->4-isomerase type 1;3-beta-hydroxy-Delta(5)-steroid dehydrogenase;Steroid Delta-isomerase;3 beta-hydroxysteroid dehydrogenase/Delta 5-->4-isomerase type 2;3-beta-hydroxy-Delta(5)-steroid dehydrogenase;Steroid Delta-isomerase	HSD3B1;HSD3B2	0.636707	0.549779
Cohesin subunit SA-2	STAG2	1.47317	0.550749
Carcinoembryonic antigen-related cell adhesion molecule 1	CEACAM1	0.852537	0.55219
Alpha-mannosidase 2	MAN2A1	0.900763	0.554278
Putative ATP-dependent RNA helicase DHX30	DHX30	1.07507	0.554751
Protein FAM192A	FAM192A	1.82894	0.556854
CLIP-associating protein 2	CLASP2	0.889299	0.557304
Neuropilin-2	NRP2	0.740488	0.55794
Methionine-R-sulfoxide reductase B2, mitochondrial	MSRB2	0.3787	0.558762
Phosphatidylinositol 4-kinase type 2-alpha	PI4K2A	0.484131	0.561014
Prefoldin subunit 6	PFDN6	0.999207	0.562104
Cullin-associated NEDD8-dissociated protein 1	CAND1	1.23359	0.562588
TRPM8 channel-associated factor 1	TCAF1	0.594893	0.563043
Histone-lysine N-methyltransferase 2D	KMT2D	0.80466	0.563126
DNA replication licensing factor MCM6	MCM6	1.1818	0.563482
Desmoglein-2	DSG2	0.883081	0.564051
Transmembrane anterior posterior transformation protein 1 homolog	TAPT1	0.861722	0.564404
Ragulator complex protein LAMTOR4;Ragulator complex protein LAMTOR4, N-terminally processed	LAMTOR4	0.764071	0.565988
Polyadenylate-binding protein-interacting protein 1	PAIP1	1.21876	0.566899
Ganglioside GM2 activator;Ganglioside GM2 activator isoform short	GM2A	1.0101	0.568177
Sulfide:quinone oxidoreductase, mitochondrial	SQRDL	1.10699	0.570058
Poly(A) polymerase alpha	PAPOLA	1.0788	0.571144
U6 snRNA-associated Sm-like protein LSm3	LSM3	1.29376	0.572299
Cationic amino acid transporter 2	SLC7A2	0.890828	0.572735
Zinc transporter ZIP11	SLC39A11	0.935698	0.576904
Steryl-sulfatase	STS	0.493821	0.581141
ADP-ribosylation factor-binding protein GGA1	GGA1	0.980926	0.581275
DnaJ homolog subfamily A member 1	DNAJA1	1.0497	0.583221
E3 ubiquitin-protein ligase RNF5	RNF5	0.886069	0.583226
Protein-methionine sulfoxide oxidase MICAL1	MICAL1	1.4141	0.583736
Coxsackievirus and adenovirus receptor	CXADR	1.12134	0.585543
Membralin	TMEM259	0.502314	0.586707
Mitochondrial pyruvate carrier 1	BRP44L;MPC1	0.57895	0.587667
Protein phosphatase 1 regulatory subunit 14B	PPP1R14B	1.05526	0.587748
Integrin alpha-5;Integrin alpha-5 heavy chain;Integrin alpha-5 light chain	ITGA5	1.02593	0.591096
Trifunctional enzyme subunit beta, mitochondrial;3-ketoacyl-CoA thiolase	HADHB	0.728482	0.592464
Vinculin	VCL	1.18149	0.592541
L-2-hydroxyglutarate dehydrogenase, mitochondrial	L2HGDH	0.784801	0.592709
NADH-cytochrome b5 reductase 2	CYB5R2	1.20581	0.593984
Epimerase family protein SDR39U1	SDR39U1	0.354183	0.596541
7,8-dihydro-8-oxoguanine triphosphatase	NUDT1	1.03575	0.597209
NADH dehydrogenase [ubiquinone] 1 beta subcomplex subunit 9	NDUFB9	0.383638	0.597717
Probable JmjC domain-containing histone demethylation protein 2C	JMJD1C	1.18949	0.59905
Nuclear ubiquitous casein and cyclin-dependent kinase substrate 1	NUCKS1	1.85613	0.599992
28S ribosomal protein S9, mitochondrial	MRPS9	0.659126	0.600347
Deoxynucleoside triphosphate triphosphohydrolase SAMHD1	SAMHD1	0.996394	0.602066
Coiled-coil domain-containing protein 22	CCDC22	1.03912	0.604571
Serine--tRNA ligase, mitochondrial	SARS2	1.01905	0.604589
Nucleoside diphosphate kinase;Nucleoside diphosphate kinase 6	NME6	0.656367	0.605048
N-acetylserotonin O-methyltransferase-like protein	ASMTL	0.982691	0.606222
Claudin-6	CLDN6	0.781905	0.606359
Mitochondrial fission process protein 1	MTFP1	0.429403	0.606477
Serine/threonine-protein phosphatase 2A 56 kDa regulatory subunit alpha isoform	PPP2R5A	0.713199	0.606538
Catechol O-methyltransferase	COMT	1.6253	0.60706
Nicotinamide N-methyltransferase	NNMT	0.738063	0.60723
Elongation factor 1-beta	EEF1B2	0.61855	0.607812
Protein FAM136A	FAM136A	0.400184	0.608275
Guanine nucleotide-binding protein G(I)/G(S)/G(O) subunit gamma-12	GNG12	0.353325	0.608804
Cullin-2	CUL2	1.14061	0.609195
Transmembrane protein 120A	TMEM120A	0.706328	0.611097
Reticulon-2	RTN2	0.680939	0.611858
Basal cell adhesion molecule	BCAM	0.695899	0.612399
Deubiquitinating protein VCIP135	VCPIP1	1.19767	0.613161
Serine/arginine repetitive matrix protein 2	SRRM2	1.08404	0.613293
2-hydroxyacylsphingosine 1-beta-galactosyltransferase	UGT8	0.918988	0.614109
Alanine--tRNA ligase, mitochondrial	AARS2	0.406298	0.615248
Protein transport protein Sec24C	SEC24C	0.656335	0.61583
Ubiquitin carboxyl-terminal hydrolase 48	USP48	1.03971	0.621094
MICOS complex subunit MIC60	IMMT	1.12276	0.621759
Actin, alpha skeletal muscle	ACTA1	1.23057	0.621809
Tumor susceptibility gene 101 protein	TSG101	2.03044	0.622065
Protein odr-4 homolog	ODR4	0.540028	0.623252
Synaptosomal-associated protein 23;Synaptosomal-associated protein	SNAP23	0.635947	0.625908
Protein IMPACT	IMPACT	1.54046	0.62663
Histidine triad nucleotide-binding protein 3	HINT3	1.28689	0.627507
WAS protein family homolog 6	WASH6P	0.522325	0.62866
F-box only protein 6	FBXO6	0.393889	0.629122
	CNPY2	0.643222	0.629361
Thiosulfate sulfurtransferase/rhodanese-like domain-containing protein 1	TSTD1	0.951378	0.63006
Phospholipase D2	PLD2	0.878236	0.631448
Transmembrane protein 106B	TMEM106B	1.60556	0.632167
COX assembly mitochondrial protein homolog	CMC1	0.640442	0.633112
Protein HEXIM1	HEXIM1	1.17031	0.633472
Tapasin	TAPBP	0.516688	0.634042
Transmembrane and coiled-coil domain-containing protein 1	TMCO1	0.680919	0.634078
Coiled-coil domain-containing protein 93	CCDC93	1.09598	0.634575
Histone-arginine methyltransferase CARM1	CARM1	1.0539	0.635006
Peroxisomal biogenesis factor 19	PEX19	0.882773	0.637802
Treacle protein	TCOF1	1.06129	0.639772
Genetic suppressor element 1	GSE1	1.67223	0.641632
Splicing factor 3B subunit 2	SF3B2	1.36569	0.64272
N-sulphoglucosamine sulphohydrolase	SGSH	1.31867	0.642789
Peroxidasin homolog	PXDN	0.657283	0.644138
Clathrin light chain A	CLTA	0.617797	0.644403
Apoptotic chromatin condensation inducer in the nucleus	ACIN1	0.770748	0.644725
Dimethylaniline monooxygenase [N-oxide-forming] 5	FMO5	0.690452	0.645926
Protein FAM45A;Protein FAM45B	FAM45A;FAM45B	0.944583	0.646102
Signal transducer and activator of transcription 2	STAT2	1.57006	0.646858
Tetraspanin-15	TSPAN15	0.349383	0.647384
Cytochrome c oxidase subunit 5B, mitochondrial	COX5B	0.59499	0.648357
Pumilio homolog 1	PUM1	1.14756	0.648712
Monocarboxylate transporter 2	SLC16A7	0.966712	0.648839
Gamma-glutamyl hydrolase	GGH	1.1887	0.649828
Phospholysine phosphohistidine inorganic pyrophosphate phosphatase	LHPP	0.896723	0.650404
La-related protein 7	LARP7	0.571633	0.650427
Torsin-1A	TOR1A	1.11269	0.650637
COMM domain-containing protein 8	COMMD8	0.769754	0.651377
THO complex subunit 6 homolog	THOC6	0.761684	0.651565
cAMP-dependent protein kinase type I-alpha regulatory subunit;cAMP-dependent protein kinase type I-alpha regulatory subunit, N-terminally processed	PRKAR1A	0.599078	0.651792
Protein BRICK1	BRK1	0.961941	0.652488
Acyl-CoA synthetase family member 2, mitochondrial	ACSF2	0.937257	0.654281
Receptor protein-tyrosine kinase;Fibroblast growth factor receptor;Fibroblast growth factor receptor 2	FGFR2	0.98261	0.654349
Polypeptide N-acetylgalactosaminyltransferase;Polypeptide N-acetylgalactosaminyltransferase 2;Polypeptide N-acetylgalactosaminyltransferase 2 soluble form	GALNT2	0.824269	0.655691
Insulin receptor;Insulin receptor subunit alpha;Insulin receptor subunit beta	INSR	0.79323	0.656564
mRNA cap guanine-N7 methyltransferase	RNMT	1.49523	0.657811
Cytoplasmic protein NCK2	NCK2	0.962549	0.657951
Sideroflexin-4	SFXN4	0.936172	0.658145
Alpha-ketoglutarate-dependent dioxygenase FTO	FTO	1.21033	0.658773
Ras-related protein Rab-7L1	RAB29	0.589167	0.662391
Retinoic acid-induced protein 3	GPRC5A	0.722704	0.663711
Killer cell lectin-like receptor subfamily G member 2	KLRG2	0.622263	0.66473
G-rich sequence factor 1	GRSF1	0.870889	0.665498
BET1-like protein	BET1L	0.683843	0.66614
TBC1 domain family member 5	TBC1D5	0.573627	0.666401
Sn1-specific diacylglycerol lipase alpha	DAGLA	0.60577	0.666927
Haptoglobin;Haptoglobin alpha chain;Haptoglobin beta chain	HP	0.815433	0.667406
DNA-directed RNA polymerase III subunit RPC3	POLR3C	0.908358	0.667599
Transducin-like enhancer protein 3	TLE3	1.14612	0.668775
Isobutyryl-CoA dehydrogenase, mitochondrial	ACAD8	0.862203	0.670552
1,2-dihydroxy-3-keto-5-methylthiopentene dioxygenase	ADI1	0.881709	0.670695
Nectin-2	PVRL2	0.673643	0.670821
Alpha-1-antichymotrypsin;Alpha-1-antichymotrypsin His-Pro-less	SERPINA3	1.34132	0.671891
Huntingtin-interacting protein 1-related protein	HIP1R	1.05724	0.672887
Phospholipase D1	PLD1	0.673866	0.673419
Probable cation-transporting ATPase 13A3	ATP13A3	0.94638	0.673617
Nodal modulator 2;Nodal modulator 3	NOMO2;NOMO3	0.85373	0.676908
28S ribosomal protein S24, mitochondrial	MRPS24	0.660122	0.677081
Metallo-beta-lactamase domain-containing protein 2	MBLAC2	0.734293	0.677501
Plasma protease C1 inhibitor	SERPING1	0.747856	0.677835
39S ribosomal protein L41, mitochondrial	MRPL41	0.66624	0.678968
Copper chaperone for superoxide dismutase;Superoxide dismutase [Cu-Zn]	CCS	0.708402	0.678983
Proteasome activator complex subunit 1	PSME1	0.873076	0.680843
Sodium-dependent phosphate transporter 2	SLC20A2	0.992269	0.681248
Programmed cell death protein 5	PDCD5	0.993364	0.681345
Nuclear pore complex protein Nup155	NUP155	1.24176	0.681374
Growth hormone-inducible transmembrane protein	GHITM	0.56157	0.683041
Histone-lysine N-methyltransferase EHMT1	EHMT1	1.09444	0.68348
Serine/arginine-rich splicing factor 6	SRSF6	0.703877	0.683614
Importin-4	IPO4	3.05267	0.685949
Ancient ubiquitous protein 1	AUP1	0.767616	0.686492
Protein kinase C and casein kinase substrate in neurons protein 3	PACSIN3	0.605113	0.686502
Endothelial differentiation-related factor 1	EDF1	1.04583	0.686779
Peptidyl-prolyl cis-trans isomerase FKBP5;Peptidyl-prolyl cis-trans isomerase FKBP5, N-terminally processed	FKBP5	1.5275	0.686898
Protein SCO2 homolog, mitochondrial	SCO2	0.658111	0.687292
Zinc finger CCCH domain-containing protein 4	ZC3H4	1.80096	0.687659
Exosome complex component RRP43	EXOSC8;DKFZp564C0482	0.583639	0.688419
Protein Hikeshi	C11orf73	1.7248	0.689317
Methylglutaconyl-CoA hydratase, mitochondrial	AUH	0.629223	0.692287
Ribonucleoprotein PTB-binding 1	RAVER1	1.54951	0.693544
Proteasome subunit beta type-8	PSMB8	0.952427	0.694237
Catenin beta-1	CTNNB1	0.776302	0.695469
Pyruvate dehydrogenase protein X component, mitochondrial	PDHX	0.596628	0.697085
Proline-rich protein 15	PRR15	1.19518	0.697284
Coronin;Coronin-1C	CORO1C	0.926225	0.697692
Exportin-4	XPO4	2.01482	0.69796
Nucleobindin-1	NUCB1	0.668371	0.698422
UPF0553 protein C9orf64	C9orf64	0.775949	0.698666
Prostaglandin F2 receptor negative regulator	PTGFRN	0.512788	0.698904
LIM domain-containing protein 1	LIMD1	1.34841	0.699409
Small ubiquitin-related modifier 1	SUMO1	1.555	0.699816
Glutathione S-transferase A4	GSTA4	1.05263	0.70024
Midasin	MDN1	1.2166	0.700911
Alpha-mannosidase;Epididymis-specific alpha-mannosidase	MAN2B2	2.62441	0.702178
V-type proton ATPase subunit D	ATP6V1D	0.829396	0.703172
3-ketodihydrosphingosine reductase	KDSR	0.611958	0.70362
Coronin-1B;Coronin	CORO1B	1.58363	0.705083
Mediator of RNA polymerase II transcription subunit 23	MED23	1.29594	0.705388
Mitochondrial inner membrane protein OXA1L	OXA1L	0.628805	0.705844
Parkinson disease 7 domain-containing protein 1	PDDC1	1.25765	0.705847
Small acidic protein	C11orf58;SMAP	1.48367	0.706701
Annexin A4;Annexin	ANXA4	1.13822	0.707219
AMP deaminase 2	AMPD2	1.15	0.7077
Ubiquinol-cytochrome-c reductase complex assembly factor 2	UQCC2	0.696546	0.70833
39S ribosomal protein L2, mitochondrial	MRPL2	0.550919	0.708891
Haloacid dehalogenase-like hydrolase domain-containing protein 2	HDHD2	0.85416	0.709351
NudC domain-containing protein 1	NUDCD1	1.11852	0.70999
Heat shock protein beta-1	HSPB1	0.7093	0.711163
Myosin regulatory light chain 12A;Myosin regulatory light chain 12B	MYL12A;MYL12B	0.650072	0.711246
m7GpppX diphosphatase	DCPS	1.41585	0.711313
3-ketoacyl-CoA thiolase, mitochondrial	ACAA2	0.654313	0.712081
Cytochrome b-c1 complex subunit 7	UQCRB	0.652275	0.712259
THO complex subunit 1	THOC1	1.53841	0.712444
COP9 signalosome complex subunit 8	COPS8	1.00741	0.712642
Rho-related GTP-binding protein RhoB	RHOB	1.34225	0.714453
Structural maintenance of chromosomes protein;Structural maintenance of chromosomes protein 4	SMC4	0.462069	0.714468
Cathepsin D;Cathepsin D light chain;Cathepsin D heavy chain	CTSD	0.805044	0.714608
Ataxin-2-like protein	ATXN2L	1.39076	0.715329
UPF0609 protein C4orf27	C4orf27	1.22963	0.716062
Ras-related protein Rab-8B	RAB8B	1.53816	0.716098
Cytochrome b5	CYB5A	0.551486	0.716426
Biogenesis of lysosome-related organelles complex 1 subunit 5	BLOC1S5;BLOC1S5-TXNDC5	1.03121	0.717817
PHD finger-like domain-containing protein 5A	PHF5A	1.08612	0.718269
Mitochondrial glutamate carrier 2	SLC25A18	0.75627	0.718488
Cathepsin Z	CTSZ	0.897622	0.72001
Tropomyosin alpha-4 chain	TPM4	1.12074	0.720328
Cleavage stimulation factor subunit 2	CSTF2	1.3008	0.72043
Coiled-coil domain-containing protein 6	CCDC6	1.18999	0.722193
Protoporphyrinogen oxidase	PPOX	0.934545	0.722202
Pre-mRNA-splicing regulator WTAP	WTAP	1.02213	0.722767
Dipeptidyl peptidase 9	DPP9	0.772831	0.723647
Thioredoxin domain-containing protein 12	TXNDC12	1.13472	0.723785
CD59 glycoprotein	CD59	1.25088	0.724441
Importin-9	IPO9	2.43306	0.724991
Chromobox protein homolog 3	CBX3	1.33474	0.72618
Superkiller viralicidic activity 2-like 2	SKIV2L2	1.6243	0.726257
Amidophosphoribosyltransferase	PPAT	1.02737	0.72745
Histone H1x	H1FX	1.48213	0.727461
Synaptophysin-like protein 1	SYPL1	0.698386	0.728223
DNA-3-methyladenine glycosylase	MPG	0.93357	0.72894
Anoctamin-6	ANO6	0.768399	0.730036
Large proline-rich protein BAG6	BAG6	1.02655	0.730321
Alpha-synuclein	SNCA	1.11939	0.730957
WAS/WASL-interacting protein family member 2	WIPF2	0.880606	0.731285
Chromobox protein homolog 1	CBX1	1.36015	0.731378
Translation initiation factor eIF-2B subunit delta	EIF2B4	0.840143	0.731957
Guanine nucleotide-binding protein G(I)/G(S)/G(T) subunit beta-2	GNB2	1.29363	0.73287
Selenoprotein K	SELK	0.635193	0.733125
AP-3 complex subunit beta-1	AP3B1	0.894888	0.733422
NAD-dependent protein deacylase sirtuin-5, mitochondrial	SIRT5	1.02956	0.73419
E3 ubiquitin-protein ligase TRIM33	TRIM33	1.08272	0.734792
Cytochrome c oxidase assembly factor 6 homolog	COA6	0.867648	0.735258
Lathosterol oxidase	SC5D	1.21691	0.735258
Mediator of RNA polymerase II transcription subunit 15	MED15	1.16395	0.735839
Thioredoxin-related transmembrane protein 1	TMX1	0.752561	0.735998
TLD domain-containing protein 1	TLDC1	1.21276	0.736082
Transmembrane protein 2	TMEM2	0.837963	0.736166
Double-stranded RNA-binding protein Staufen homolog 1	STAU1	0.752282	0.736671
Protein TBRG4	TBRG4	0.934196	0.736806
H/ACA ribonucleoprotein complex subunit 2	NHP2	0.756372	0.737414
Proteasome activator complex subunit 2	PSME2	0.761796	0.737506
Ubiquitin-conjugating enzyme E2 G1;Ubiquitin-conjugating enzyme E2 G1, N-terminally processed	UBE2G1	1.01442	0.738448
Formin-binding protein 4	FNBP4	0.94486	0.738967
Tripeptidyl-peptidase 2	TPP2	1.14084	0.74037
MAGUK p55 subfamily member 5	MPP5	0.637203	0.741183
Nucleosome-remodeling factor subunit BPTF	BPTF	1.34541	0.741421
Proteasome subunit alpha type-5	PSMA5	1.03669	0.741476
Alpha-mannosidase;Lysosomal alpha-mannosidase;Lysosomal alpha-mannosidase A peptide;Lysosomal alpha-mannosidase B peptide;Lysosomal alpha-mannosidase C peptide;Lysosomal alpha-mannosidase D peptide;Lysosomal alpha-mannosidase E peptide	MAN2B1	0.855276	0.742143
15 kDa selenoprotein	2011-08-31	0.38989	0.742153
15-hydroxyprostaglandin dehydrogenase [NAD(+)]	HPGD	1.24042	0.742407
Peptidyl-prolyl cis-trans isomerase FKBP2;Peptidyl-prolyl cis-trans isomerase	FKBP2	0.600814	0.74257
Protein NipSnap homolog 2	GBAS	0.641378	0.744591
Elongation factor Tu, mitochondrial	TUFM	0.913944	0.745756
Protein lunapark	LNP	0.491631	0.745925
DnaJ homolog subfamily B member 1	DNAJB1	0.97464	0.746606
Lysosomal alpha-glucosidase;76 kDa lysosomal alpha-glucosidase;70 kDa lysosomal alpha-glucosidase	GAA	1.06855	0.746913
Agrin;Agrin N-terminal 110 kDa subunit;Agrin C-terminal 110 kDa subunit;Agrin C-terminal 90 kDa fragment;Agrin C-terminal 22 kDa fragment	AGRN	0.727929	0.747498
28S ribosomal protein S18a, mitochondrial	MRPS18A	0.601241	0.749853
Nuclear pore complex protein Nup160	NUP160	0.706233	0.749894
Ras-related protein Rab-13	RAB13	1.99016	0.751073
Sorting nexin-8	SNX8	0.952685	0.751257
Serine/arginine-rich splicing factor 3	SRSF3	0.894317	0.751679
Adenylyltransferase and sulfurtransferase MOCS3;Molybdopterin-synthase adenylyltransferase;Molybdopterin-synthase sulfurtransferase	MOCS3	1.74763	0.752049
Frataxin, mitochondrial;Frataxin intermediate form;Frataxin(56-210);Frataxin(78-210);Frataxin mature form	FXN	0.590571	0.752438
Metastasis-associated protein MTA2	MTA2	2.24476	0.753225
COP9 signalosome complex subunit 7a	COPS7A	0.894873	0.753335
Renin receptor	ATP6AP2	0.721528	0.753572
Low molecular weight phosphotyrosine protein phosphatase	ACP1	1.40338	0.754108
Macrophage-capping protein	CAPG	0.609738	0.754411
Integrator complex subunit 3	INTS3	0.848287	0.755383
Forkhead box protein Q1	FOXQ1	0.621029	0.756062
Probable glutamate--tRNA ligase, mitochondrial	EARS2	0.769464	0.759809
Tetratricopeptide repeat protein 1	TTC1	1.04043	0.760452
Nuclear pore complex protein Nup88	NUP88	0.985783	0.760622
NudC domain-containing protein 2	NUDCD2	1.39836	0.761078
Small glutamine-rich tetratricopeptide repeat-containing protein alpha	SGTA	0.810879	0.761407
Prolyl 4-hydroxylase subunit alpha-2	P4HA2	0.660122	0.762063
		1.96766	0.762638
NADH dehydrogenase [ubiquinone] 1 alpha subcomplex assembly factor 4	NDUFAF4	0.341542	0.763112
Migration and invasion enhancer 1	MIEN1	1.19682	0.763126
Matrix-remodeling-associated protein 7	MXRA7	0.867846	0.763194
DAZ-associated protein 1	DAZAP1	1.41672	0.763467
Ubiquilin-1	UBQLN1	1.10291	0.763553
Son of sevenless homolog 1	SOS1	0.91061	0.763966
Nucleoporin NDC1	NDC1	1.45168	0.766101
Lysosomal acid phosphatase	ACP2	0.981669	0.766575
Aldehyde dehydrogenase family 16 member A1	ALDH16A1	1.00665	0.766612
60S acidic ribosomal protein P2	RPLP2	0.777624	0.766633
Prohibitin-2	PHB2	1.01809	0.766971
Dynein light chain Tctex-type 1	DYNLT1	0.285595	0.767075
Histidine triad nucleotide-binding protein 2, mitochondrial	HINT2	0.780183	0.767433
Plexin-D1	PLXND1	0.641423	0.767489
U2 small nuclear ribonucleoprotein B	SNRPB2	1.0027	0.767628
Lipid phosphate phosphohydrolase 3	PPAP2B	0.638162	0.768306
Phosphatidate cytidylyltransferase, mitochondrial	TAMM41	1.02192	0.768627
Tropomyosin alpha-3 chain	TPM3;DKFZp686J1372	1.16918	0.768854
60S ribosomal protein L18	RPL18	0.647355	0.769034
Integrin alpha-1	ITGA1	0.59561	0.769567
NADH dehydrogenase [ubiquinone] iron-sulfur protein 8, mitochondrial	NDUFS8	0.58171	0.770005
Protein PRRC2B	PRRC2B	1.40333	0.770236
Phosphomevalonate kinase	PMVK	1.05835	0.770498
Mitochondrial import inner membrane translocase subunit Tim9	TIMM9	0.652949	0.771656
Activity-dependent neuroprotector homeobox protein	ADNP	1.64821	0.771742
Glycerophosphocholine phosphodiesterase GPCPD1	GPCPD1	2.09715	0.77182
39S ribosomal protein L24, mitochondrial	MRPL24	0.630492	0.772442
V-type proton ATPase subunit H	ATP6V1H	0.724704	0.772649
Serine/threonine-protein phosphatase PGAM5, mitochondrial	PGAM5	0.707404	0.772681
Arfaptin-2	ARFIP2	0.913094	0.773046
Histone-lysine N-methyltransferase SETD7	SETD7	0.823778	0.773282
Phenylalanine--tRNA ligase alpha subunit	FARSA	0.97187	0.773661
		0.693482	0.773813
28S ribosomal protein S6, mitochondrial	MRPS6	0.607076	0.773924
Lysosomal Pro-X carboxypeptidase	PRCP	0.649851	0.774204
Chloride channel CLIC-like protein 1	CLCC1	0.594894	0.77467
Dystrobrevin alpha;Dystrobrevin;Dystrobrevin beta	DTNA;DTNB	0.759252	0.774814
Peptidyl-tRNA hydrolase ICT1, mitochondrial	ICT1	0.65346	0.775117
Nucleoporin p58/p45	NUPL1	1.37252	0.775472
V-type proton ATPase subunit B, brain isoform	ATP6V1B2	0.665108	0.776727
Sodium-dependent multivitamin transporter	SLC5A6	0.896883	0.77711
Protein FAM134C	FAM134C	0.881285	0.777137
Membrane-associated progesterone receptor component 1	PGRMC1	0.774977	0.777448
Uncharacterized protein C18orf8	C18orf8	1.02078	0.777797
DNA mismatch repair protein Msh2	MSH2	1.11433	0.777805
Heat shock protein 75 kDa, mitochondrial	TRAP1	0.682855	0.778634
Coiled-coil domain-containing protein 12	CCDC12	1.47546	0.779305
Multifunctional protein ADE2;Phosphoribosylaminoimidazole-succinocarboxamide synthase;Phosphoribosylaminoimidazole carboxylase	PAICS	0.965353	0.7797
Quinone oxidoreductase	CRYZ	0.899712	0.779802
Protein CASP	CUX1	0.656059	0.780218
Protein FAM177A1	FAM177A1	0.593059	0.78036
Fumarate hydratase, mitochondrial	FH	0.694427	0.780422
Caspase-3;Caspase-3 subunit p17;Caspase-3 subunit p12	CASP3	0.801388	0.780649
Glutaminase kidney isoform, mitochondrial	GLS	0.825984	0.780846
Golgin subfamily A member 7	GOLGA7	1.21102	0.780988
V-type proton ATPase catalytic subunit A	ATP6V1A	0.683932	0.781176
V-type proton ATPase subunit C 1	ATP6V1C1	0.691685	0.781469
Dolichyl pyrophosphate Man9GlcNAc2 alpha-1,3-glucosyltransferase	ALG6	1.00969	0.78268
Delta(14)-sterol reductase	TM7SF2	0.62079	0.783404
Heme-binding protein 1	HEBP1	0.807437	0.783405
Uridine 5-monophosphate synthase;Orotate phosphoribosyltransferase;Orotidine 5-phosphate decarboxylase	UMPS	1.06821	0.784491
Putative phospholipase B-like 2;Putative phospholipase B-like 2 32 kDa form;Putative phospholipase B-like 2 45 kDa form	PLBD2	1.05786	0.784554
Cytochrome c oxidase subunit 2	MT-CO2	0.598355	0.784611
Vacuolar protein sorting-associated protein 13C	VPS13C	1.16534	0.784753
Alpha-crystallin B chain	CRYAB	0.928546	0.785169
Integrin alpha-6;Integrin alpha-6 heavy chain;Integrin alpha-6 light chain;Processed integrin alpha-6	ITGA6	1.45659	0.786213
Histone deacetylase 2	HDAC2;HDAC1	1.72531	0.78683
Interleukin-18	IL18	1.48312	0.788012
Vesicle transport through interaction with t-SNAREs homolog 1A	VTI1A	0.856449	0.788555
Hsc70-interacting protein;Putative protein FAM10A5;Putative protein FAM10A4	ST13;ST13P5;ST13P4	0.966594	0.788789
NADH dehydrogenase [ubiquinone] iron-sulfur protein 7, mitochondrial	NDUFS7	0.590201	0.789063
39S ribosomal protein L3, mitochondrial	MRPL3	0.715959	0.789153
Protein CASC4	CASC4	0.624912	0.789926
Calponin-1;Calponin	CNN1	0.795577	0.790231
Apoptotic protease-activating factor 1	APAF1	0.771246	0.790811
Heterogeneous nuclear ribonucleoproteins A2/B1	HNRNPA2B1	0.810042	0.791258
Aflatoxin B1 aldehyde reductase member 2	AKR7A2	0.831577	0.791299
Probable serine carboxypeptidase CPVL	CPVL	1.45869	0.792545
39S ribosomal protein L44, mitochondrial	MRPL44	0.672845	0.793811
Conserved oligomeric Golgi complex subunit 3	COG3	0.53756	0.793979
40S ribosomal protein S12	RPS12	0.720348	0.793988
RNA-binding motif protein, X chromosome;RNA-binding motif protein, X chromosome, N-terminally processed;RNA binding motif protein, X-linked-like-1	RBMX;RBMXL1	0.97122	0.794333
Aspartyl aminopeptidase	DNPEP	0.800999	0.794337
Prolyl 3-hydroxylase 2	LEPREL1	0.402989	0.794379
Histidine triad nucleotide-binding protein 1	HINT1	1.04372	0.795041
Catenin delta-1	CTNND1	0.838855	0.796549
Focadhesin	FOCAD	0.93565	0.797054
Endophilin-B2	SH3GLB2	1.10173	0.797617
Transcriptional coactivator YAP1	YAP1	1.32531	0.79779
Ceramide-1-phosphate transfer protein	CPTP	1.49072	0.798861
Tissue factor	F3	1.52726	0.799042
Nucleoporin NUP188 homolog	NUP188	1.01671	0.799171
Serine/threonine-protein phosphatase PP1-beta catalytic subunit;Serine/threonine-protein phosphatase	PPP1CB	0.886101	0.799687
Tripeptidyl-peptidase 1	TPP1	1.22265	0.800211
Rho GTPase-activating protein 18	ARHGAP18	0.893445	0.800774
High mobility group protein B2	HMGB2	1.63515	0.800874
Nucleosome assembly protein 1-like 4	NAP1L4	0.84193	0.801166
39S ribosomal protein L16, mitochondrial	MRPL16	0.473446	0.801286
Putative transferase CAF17, mitochondrial	IBA57	0.771367	0.80136
DNA-directed RNA polymerases I, II, and III subunit RPABC1	POLR2E	1.20751	0.801528
5-nucleotidase domain-containing protein 1	NT5DC1	1.52357	0.801529
Metaxin-2	MTX2	0.777231	0.801778
Alpha/beta hydrolase domain-containing protein 11	ABHD11	0.966681	0.801926
Guanine nucleotide exchange factor MSS4	RABIF	0.892234	0.802015
GMP reductase;GMP reductase 2	GMPR2	0.912475	0.802268
Acetyl-coenzyme A transporter 1	SLC33A1	0.458856	0.803123
Vesicle-associated membrane protein 8	VAMP8	1.44353	0.803175
Cleavage stimulation factor subunit 2 tau variant	CSTF2T	1.30602	0.803208
Serpin B8	SERPINB8	0.497692	0.803252
Tyrosine-protein kinase Yes	YES1	0.552557	0.803651
Sodium bicarbonate cotransporter 3;Anion exchange protein	SLC4A7	3.15695	0.80426
Oxysterol-binding protein-related protein 11	OSBPL11	0.504001	0.804327
Monofunctional C1-tetrahydrofolate synthase, mitochondrial	MTHFD1L	0.605312	0.804976
Bcl-2-like protein 2	BCL2L2	0.862958	0.805239
Mitochondrial import receptor subunit TOM22 homolog	TOMM22	0.772261	0.805518
Proliferating cell nuclear antigen	PCNA	1.05473	0.806016
Constitutive coactivator of PPAR-gamma-like protein 1	FAM120A	1.09282	0.806105
Disco-interacting protein 2 homolog B	DIP2B	0.874687	0.806554
N-alpha-acetyltransferase 30	NAA30	0.600611	0.806888
Histone H1.0;Histone H1.0, N-terminally processed	H1F0	0.750872	0.806987
Integrin-linked kinase-associated serine/threonine phosphatase 2C	ILKAP	0.730486	0.807779
Tetratricopeptide repeat protein 19, mitochondrial	TTC19	1.13144	0.808405
DnaJ homolog subfamily C member 9	DNAJC9	0.890577	0.808686
Protein FAM118B	FAM118B	1.42811	0.809262
Methionine adenosyltransferase 2 subunit beta	MAT2B	1.54748	0.809798
N-alpha-acetyltransferase 20	NAA20	1.19408	0.810198
Large neutral amino acids transporter small subunit 2	SLC7A8	0.715673	0.810867
Complement component 1 Q subcomponent-binding protein, mitochondrial	C1QBP	0.585262	0.810945
Beta-lactamase-like protein 2	LACTB2	0.650387	0.81109
Acyl-CoA dehydrogenase family member 9, mitochondrial	ACAD9	0.65991	0.811414
Golgi to ER traffic protein 4 homolog	GET4	0.780186	0.811514
Acidic leucine-rich nuclear phosphoprotein 32 family member A	ANP32A	1.36828	0.811539
EGF domain-specific O-linked N-acetylglucosamine transferase	EOGT	0.992112	0.811894
Cytochrome c-type heme lyase	HCCS	0.614878	0.812321
Mitochondrial import inner membrane translocase subunit Tim10	TIMM10	0.576038	0.812733
Phospholipase A-2-activating protein	PLAA	1.42424	0.812767
Acyl-CoA synthetase family member 3, mitochondrial	ACSF3	0.628558	0.814104
Brefeldin A-inhibited guanine nucleotide-exchange protein 2	ARFGEF2	0.597518	0.814478
5-nucleotidase domain-containing protein 2	NT5DC2	0.47304	0.815794
Uncharacterized protein FLJ45252		0.956107	0.816602
Probable lysosomal cobalamin transporter	LMBRD1	0.780612	0.816773
Glutamine-rich protein 1	QRICH1	1.65661	0.817028
Selenide, water dikinase 2	SEPHS2	1.77176	0.817133
Omega-amidase NIT2	NIT2	0.850789	0.817751
60S ribosomal protein L28	RPL28	0.662443	0.817805
Glioma tumor suppressor candidate region gene 1 protein	GLTSCR1	1.63162	0.81793
Transmembrane protein 205	TMEM205	0.883239	0.817954
Valine--tRNA ligase	VARS	1.29375	0.818674
CDGSH iron-sulfur domain-containing protein 2	CISD2	0.875461	0.818706
UBX domain-containing protein 4	UBXN4	0.359941	0.818715
Chromobox protein homolog 5	CBX5	1.46763	0.81937
Protein transport protein Sec61 subunit gamma	SEC61G	0.55912	0.8218
Epidermal growth factor receptor kinase substrate 8-like protein 1	EPS8L1	1.21178	0.821839
Hypoxia-inducible factor 1-alpha inhibitor	HIF1AN	0.845165	0.822059
Contactin-associated protein 1	CNTNAP1	0.542416	0.822321
Astrocytic phosphoprotein PEA-15	PEA15	1.02118	0.822485
Secretory carrier-associated membrane protein 3	SCAMP3	0.710993	0.822769
28S ribosomal protein S31, mitochondrial	MRPS31	0.781149	0.822968
ATP-dependent RNA helicase A	DHX9	1.19463	0.823231
Rho guanine nucleotide exchange factor 1	ARHGEF1	1.83923	0.823343
Membrane progestin receptor alpha	PAQR7	1.0319	0.823541
Multifunctional methyltransferase subunit TRM112-like protein	TRMT112	1.00709	0.823849
28S ribosomal protein S30, mitochondrial	MRPS30	0.596302	0.823883
Prefoldin subunit 1	PFDN1	1.12409	0.824047
DENN domain-containing protein 4C	DENND4C	0.808469	0.824126
Cell cycle control protein 50A	TMEM30A	1.12329	0.82473
Inositol monophosphatase 2	IMPA2	0.668267	0.824772
Plasma membrane calcium-transporting ATPase 1;Calcium-transporting ATPase	ATP2B1	0.92259	0.82489
Heterogeneous nuclear ribonucleoprotein H3	HNRNPH3	0.95669	0.824913
Arylsulfatase B	ARSB	4.28555	0.825678
Prohibitin	PHB	1.14382	0.82572
Desmoplakin	DSP	0.381921	0.826785
UDP-N-acetylglucosamine--peptide N-acetylglucosaminyltransferase 110 kDa subunit	OGT	1.24943	0.827464
Peptidyl-prolyl cis-trans isomerase NIMA-interacting 4	PIN4	0.874662	0.827706
Cyclin-dependent kinases regulatory subunit;Cyclin-dependent kinases regulatory subunit 1	CKS1B	0.864704	0.82814
Conserved oligomeric Golgi complex subunit 5	COG5	0.70463	0.828745
Peptidyl-prolyl cis-trans isomerase CWC27 homolog	CWC27	2.47572	0.828957
Sister chromatid cohesion protein PDS5 homolog B	PDS5B	0.948413	0.829036
Cold-inducible RNA-binding protein	CIRBP	1.29683	0.829209
Catenin alpha-1	CTNNA1	0.874604	0.829441
Cytochrome b	MT-CYB	0.934824	0.829547
Junction plakoglobin	JUP	0.844257	0.829724
Cell differentiation protein RCD1 homolog	RQCD1	0.852762	0.829811
Farnesyl pyrophosphate synthase	FDPS	0.642861	0.829817
Voltage-dependent anion-selective channel protein 2	VDAC2	0.715425	0.829847
RRP12-like protein	RRP12	0.850468	0.831404
28S ribosomal protein S14, mitochondrial	MRPS14	0.849844	0.831659
Cofilin-2	CFL2	1.07985	0.832484
Sigma non-opioid intracellular receptor 1	SIGMAR1	0.795949	0.833323
Ubiquilin-2	UBQLN2	1.30921	0.833554
Cytochrome c	CYCS	0.599027	0.833556
Polypyrimidine tract-binding protein 3	PTBP3	1.40238	0.833765
Single-stranded DNA-binding protein, mitochondrial	SSBP1	0.742771	0.833773
Aspartate--tRNA ligase, cytoplasmic	DARS	0.875075	0.834723
V-type proton ATPase 116 kDa subunit a isoform 3;V-type proton ATPase subunit a	TCIRG1	0.69016	0.835787
Trafficking protein particle complex subunit 10	TRAPPC10	0.584858	0.836171
Electrogenic sodium bicarbonate cotransporter 1	SLC4A4	1.07405	0.836732
Mitochondrial assembly of ribosomal large subunit protein 1	MALSU1	0.699798	0.837269
Peroxiredoxin-5, mitochondrial	PRDX5	1.14997	0.837472
Beta-hexosaminidase;Beta-hexosaminidase subunit alpha	HEXA	1.21479	0.837648
Succinate dehydrogenase [ubiquinone] cytochrome b small subunit, mitochondrial	SDHD	0.463388	0.838112
Pseudouridylate synthase 7 homolog	PUS7	1.45768	0.83818
Enolase-phosphatase E1	ENOPH1	0.78224	0.838434
Thiosulfate sulfurtransferase	TST	0.761623	0.838471
Hippocalcin-like protein 1;Neuron-specific calcium-binding protein hippocalcin	HPCAL1;HPCA	0.866212	0.838614
RNA-binding protein Raly	RALY	0.905026	0.838803
CDK5 regulatory subunit-associated protein 3	CDK5RAP3	0.783073	0.83947
Mitochondrial import inner membrane translocase subunit Tim17-B	TIMM17B	0.751531	0.839608
Complement C5;Complement C5 beta chain;Complement C5 alpha chain;C5a anaphylatoxin;Complement C5 alpha chain	C5	0.832304	0.839754
28S ribosomal protein S33, mitochondrial	MRPS33	0.798528	0.839804
Mitochondrial import receptor subunit TOM40 homolog	TOMM40	0.694531	0.839858
Far upstream element-binding protein 3	FUBP3	0.764875	0.839866
ER membrane protein complex subunit 1	EMC1	1.22728	0.840298
Ras-related protein Ral-A	RALA	0.983829	0.841631
AFG3-like protein 2	AFG3L2	0.800588	0.841721
Prostaglandin E synthase 2;Prostaglandin E synthase 2 truncated form	PTGES2	0.751853	0.842106
Isoleucine--tRNA ligase, cytoplasmic	IARS	1.04093	0.84249
Nuclear pore complex protein Nup93	NUP93	0.945679	0.842563
28S ribosomal protein S15, mitochondrial	MRPS15	0.791286	0.842723
Iron-sulfur cluster assembly 2 homolog, mitochondrial	ISCA2	0.509181	0.842738
Protein FAM162A	FAM162A	0.620096	0.843162
Dephospho-CoA kinase domain-containing protein	DCAKD	1.01936	0.844147
Mediator of RNA polymerase II transcription subunit 18	MED18	1.86527	0.844537
Coiled-coil domain-containing protein 124	CCDC124	0.727522	0.844585
Enhancer of rudimentary homolog	ERH	1.15147	0.845085
Nascent polypeptide-associated complex subunit alpha;Nascent polypeptide-associated complex subunit alpha, muscle-specific form	NACA	0.881658	0.845183
Proteasome assembly chaperone 2	PSMG2	0.87582	0.84533
Alcohol dehydrogenase [NADP(+)]	AKR1A1	1.04011	0.84633
Flotillin-2	FLOT2	1.24853	0.846684
Histone acetyltransferase type B catalytic subunit	HAT1	1.10195	0.846789
39S ribosomal protein L39, mitochondrial	MRPL39	0.650822	0.846836
Splicing factor, proline- and glutamine-rich	SFPQ	0.726231	0.846926
Interferon-inducible double-stranded RNA-dependent protein kinase activator A	PRKRA	0.868896	0.847021
La-related protein 1	LARP1	0.977414	0.847528
Ran-specific GTPase-activating protein	RANBP1	0.96403	0.848424
1-phosphatidylinositol 4,5-bisphosphate phosphodiesterase beta-3	PLCB3	1.07949	0.848456
Dihydropyrimidinase-related protein 2	DPYSL2	1.45874	0.848927
Cytochrome c oxidase subunit 6C	COX6C	0.620684	0.848947
Dihydrolipoyl dehydrogenase;Dihydrolipoyl dehydrogenase, mitochondrial	DLD	0.713461	0.848966
39S ribosomal protein L45, mitochondrial	MRPL45	0.459318	0.848983
Exosome complex component MTR3	EXOSC6	1.31133	0.849223
U4/U6 small nuclear ribonucleoprotein Prp4	PRPF4	1.15186	0.849976
Neuroplastin	NPTN;DKFZp566H1924	0.947757	0.850331
Dynactin subunit 4	DCTN4	0.886515	0.850335
Coiled-coil domain-containing protein 58	CCDC58	0.659191	0.850368
Nodal modulator 1	NOMO1	0.743829	0.850807
Bifunctional coenzyme A synthase;Phosphopantetheine adenylyltransferase;Dephospho-CoA kinase	COASY	0.696206	0.851346
Ragulator complex protein LAMTOR1	LAMTOR1	1.08547	0.852332
Paralemmin-1	PALM	1.01426	0.852372
Spatacsin	SPG11	1.15692	0.852631
Transportin-3	TNPO3	1.09741	0.853083
Arylsulfatase E	ARSE	0.638855	0.853532
Platelet-activating factor acetylhydrolase IB subunit beta	PAFAH1B2	1.25786	0.853946
Replication factor C subunit 4	RFC4	1.12305	0.854205
Loss of heterozygosity 12 chromosomal region 1 protein	LOH12CR1	1.1452	0.854211
SRA stem-loop-interacting RNA-binding protein, mitochondrial	SLIRP	0.58972	0.854602
Ubiquilin-4	UBQLN4	1.11184	0.855204
ERO1-like protein alpha	ERO1L	0.943963	0.855305
3-hydroxyanthranilate 3,4-dioxygenase	HAAO	0.987928	0.855728
Exosome complex component RRP41	EXOSC4	1.38625	0.855744
RNA-binding protein 25	RBM25	1.17392	0.855748
Vesicle-associated membrane protein 7	VAMP7	1.06764	0.855757
Isoleucine--tRNA ligase, mitochondrial	IARS2	0.628408	0.855783
Serine/threonine-protein phosphatase;Serine/threonine-protein phosphatase 5	PPP5C	0.888524	0.856622
Reticulocalbin-2	RCN2	0.817482	0.856689
39S ribosomal protein L13, mitochondrial	MRPL13	0.623867	0.857006
Microtubule-associated protein 2	MAP2	1.27343	0.857998
Band 4.1-like protein 3;Band 4.1-like protein 3, N-terminally processed	EPB41L3	1.13754	0.858626
Eukaryotic translation initiation factor 4H	EIF4H	1.04135	0.858878
Splicing factor 3A subunit 2	SF3A2	1.13789	0.858894
Ubiquinone biosynthesis protein COQ9, mitochondrial	COQ9	1.02758	0.859027
Pyruvate dehydrogenase E1 component subunit beta, mitochondrial	PDHB	0.637703	0.859254
Ribosomal protein S6 kinase;Ribosomal protein S6 kinase alpha-1	RPS6KA1	1.19057	0.860197
2,5-phosphodiesterase 12	PDE12	0.87507	0.860339
Aminoacyl tRNA synthase complex-interacting multifunctional protein 2	AIMP2	0.67029	0.860443
GPN-loop GTPase 1	GPN1	1.00447	0.860453
Nitrilase homolog 1	NIT1	0.933641	0.860503
26S proteasome non-ATPase regulatory subunit 4	PSMD4	0.932521	0.860716
Serine/threonine-protein kinase Nek9	NEK9	0.869394	0.860833
Peflin	PEF1	1.00539	0.86087
Mesencephalic astrocyte-derived neurotrophic factor	MANF	0.543716	0.861264
Twinfilin-1	TWF1	0.711447	0.861336
Protein CutA	CUTA	1.19401	0.862306
Guanine nucleotide-binding protein G(k) subunit alpha	GNAI3	1.18428	0.86233
Tubulin-specific chaperone E	TBCE	0.805731	0.862739
Nucleolar protein 58	NOP58	1.2472	0.862961
Adipocyte plasma membrane-associated protein	APMAP	0.931759	0.863275
Trafficking protein particle complex subunit 12	TRAPPC12	1.24342	0.863473
Protein lifeguard 3	TMBIM1	0.510411	0.86396
Protein LZIC	LZIC	1.1715	0.863969
Arf-GAP with Rho-GAP domain, ANK repeat and PH domain-containing protein 1	ARAP1	1.30551	0.864072
Beta-galactosidase	GLB1	0.723985	0.865054
Mitochondrial carrier homolog 1	MTCH1	0.648347	0.865129
DNA mismatch repair protein Msh6	MSH6	1.21776	0.86541
Ribosomal protein S6 kinase alpha-3	RPS6KA3	0.386395	0.865881
OCIA domain-containing protein 2	OCIAD2	1.55347	0.866603
Nuclear pore complex protein Nup50	NUP50	1.0861	0.867409
Protein VAC14 homolog	VAC14	1.17021	0.867417
NHL repeat-containing protein 2	NHLRC2	1.12214	0.867481
Regulator of chromosome condensation	RCC1	0.977597	0.867921
Proline and serine-rich protein 2	PROSER2;C10orf47	1.33511	0.867929
Ubiquitin-conjugating enzyme E2 D3	UBE2D3	1.16471	0.867977
Exosome complex component RRP4	EXOSC2	1.18412	0.868029
Zinc transporter 9	SLC30A9	0.773719	0.868041
U1 small nuclear ribonucleoprotein A	SNRPA	0.820707	0.868214
Serine/arginine-rich splicing factor 1	SRSF1	0.662331	0.868248
Phosphopantothenate--cysteine ligase	PPCS	0.998608	0.868546
C-terminal-binding protein 1	CTBP1	1.22507	0.869393
Protein MAL2	MAL2	1.08374	0.869472
Solute carrier family 35 member E1	SLC35E1	0.543673	0.869771
SH3 and PX domain-containing protein 2B	SH3PXD2B	1.60927	0.86996
Ubiquitin-like protein 7	UBL7	0.723684	0.870114
Type-1 angiotensin II receptor-associated protein	AGTRAP	0.747157	0.870743
C-1-tetrahydrofolate synthase, cytoplasmic;Methylenetetrahydrofolate dehydrogenase;Methenyltetrahydrofolate cyclohydrolase;Formyltetrahydrofolate synthetase;C-1-tetrahydrofolate synthase, cytoplasmic, N-terminally processed	MTHFD1	1.04345	0.870759
Neurobeachin-like protein 2	NBEAL2	1.13481	0.870953
Proteasome subunit alpha type-3	PSMA3	1.05269	0.871529
Sorting nexin-12	SNX12	0.909277	0.871979
Endoplasmic reticulum metallopeptidase 1	ERMP1	0.755032	0.872207
Splicing factor 1	SF1	1.26673	0.872352
mRNA-decapping enzyme 1A	DCP1A	0.398299	0.872805
5-demethoxyubiquinone hydroxylase, mitochondrial	COQ7	0.714185	0.873055
Serine/threonine-protein phosphatase 2B catalytic subunit alpha isoform;Serine/threonine-protein phosphatase	PPP3CA	1.05283	0.873086
1-acyl-sn-glycerol-3-phosphate acyltransferase beta	AGPAT2	0.765499	0.873211
Plasma membrane calcium-transporting ATPase 4	ATP2B4	1.41599	0.873531
UPF0554 protein C2orf43	LDAH;C2orf43;FLJ21820	0.69022	0.874364
Palladin	PALLD	0.37705	0.874849
Synaptojanin-2-binding protein	SYNJ2BP	0.778634	0.874904
Histone H1.4;Histone H1.3	HIST1H1E;HIST1H1D	0.764901	0.874933
BRO1 domain-containing protein BROX	BROX	1.70344	0.875434
AT-rich interactive domain-containing protein 3A	ARID3A	1.54957	0.875486
Dedicator of cytokinesis protein 4	DOCK4	1.05351	0.875621
6-pyruvoyl tetrahydrobiopterin synthase	PTS	1.1592	0.876203
Inorganic pyrophosphatase	PPA1	0.985034	0.876286
Trifunctional enzyme subunit alpha, mitochondrial;Long-chain enoyl-CoA hydratase;Long chain 3-hydroxyacyl-CoA dehydrogenase	HADHA	0.889913	0.87645
Charged multivesicular body protein 5	CHMP5	1.16837	0.876553
Heterogeneous nuclear ribonucleoprotein A3	HNRNPA3	0.815652	0.876894
Regulation of nuclear pre-mRNA domain-containing protein 2	RPRD2	1.09209	0.877184
SWI/SNF-related matrix-associated actin-dependent regulator of chromatin subfamily D member 1	SMARCD1	1.81815	0.877396
Thymidylate kinase	DTYMK	1.3265	0.877537
ATP-dependent Clp protease ATP-binding subunit clpX-like, mitochondrial	DKFZp586J151;CLPX	0.838276	0.87756
Hsp90 co-chaperone Cdc37;Hsp90 co-chaperone Cdc37, N-terminally processed	CDC37	1.01494	0.87764
NADH dehydrogenase [ubiquinone] 1 alpha subcomplex subunit 8	NDUFA8	0.784168	0.878211
Ezrin	EZR	0.894816	0.878296
Exocyst complex component 6B	EXOC6B	1.50007	0.878873
Oxysterol-binding protein;Oxysterol-binding protein-related protein 9	OSBPL9	0.877284	0.879421
Myeloid-associated differentiation marker	MYADM	1.05304	0.879704
Actin, alpha cardiac muscle 1;Actin, aortic smooth muscle;Actin, gamma-enteric smooth muscle	ACTC1;ACTA2;ACTG2	0.819955	0.879751
Mitochondrial ribonuclease P protein 1	TRMT10C	0.647454	0.880187
Uncharacterized protein C17orf59	C17orf59	0.671077	0.88073
ADP-sugar pyrophosphatase	NUDT5	1.23256	0.880792
Proteasome-associated protein ECM29 homolog	ECM29	0.858426	0.880923
UV excision repair protein RAD23 homolog B	RAD23B	1.25012	0.881263
Vacuolar fusion protein CCZ1 homolog;Vacuolar fusion protein CCZ1 homolog B	CCZ1;CCZ1B	0.661813	0.881605
Ras-related protein Rab-5A	RAB5A	0.702552	0.882343
Serine protease HTRA2, mitochondrial	HTRA2	0.782319	0.882678
Protein FAM84B	FAM84B	0.811281	0.882975
SNARE-associated protein Snapin	SNAPIN	1.24984	0.883657
26S proteasome non-ATPase regulatory subunit 5	PSMD5	1.46734	0.884466
AT-rich interactive domain-containing protein 1A	ARID1A	1.31384	0.88475
Heterogeneous nuclear ribonucleoprotein R	HNRNPR	1.0113	0.884974
UDP-glucose:glycoprotein glucosyltransferase 1	UGGT1	0.800196	0.885243
E3 ubiquitin-protein ligase AMFR	AMFR	0.745209	0.885268
Transmembrane protein 245	TMEM245	0.636652	0.885676
Ras-related protein Rab-23	RAB23	0.89182	0.885932
Signal transducing adapter molecule 2	STAM2	0.982009	0.886356
Heterogeneous nuclear ribonucleoprotein A3	HNRNPA3	0.775441	0.886413
Pentatricopeptide repeat domain-containing protein 3, mitochondrial	PTCD3	0.532409	0.886522
Zinc finger FYVE domain-containing protein 16	ZFYVE16	0.524921	0.88658
GMP synthase [glutamine-hydrolyzing]	GMPS	1.25357	0.886743
Platelet-activating factor acetylhydrolase IB subunit alpha	PAFAH1B1	1.18687	0.887018
AP-1 complex subunit sigma-2	AP1S2	0.937807	0.887088
Phosphatidylinositide phosphatase SAC1	SACM1L	0.844602	0.887242
Splicing factor 3A subunit 1	SF3A1	1.14174	0.888373
Histone-binding protein RBBP7	RBBP7	1.21751	0.888696
RNA-binding protein 12	RBM12	1.48254	0.889032
Galectin-related protein	LGALSL	0.874992	0.88909
Phosphoglycolate phosphatase	PGP	0.714641	0.889562
Acyl-coenzyme A thioesterase 9, mitochondrial	ACOT9	0.700513	0.890342
THUMP domain-containing protein 3	THUMPD3	0.605877	0.890435
Heterogeneous nuclear ribonucleoprotein M	HNRNPM	1.1815	0.890999
Nuclear receptor corepressor 2	NCOR2	0.983093	0.891281
Heterogeneous nuclear ribonucleoproteins C1/C2	HNRNPC	0.733974	0.891341
Nidogen-2	NID2	1.02221	0.891359
Proteasome activator complex subunit 3	PSME3	1.21739	0.891456
RNA-binding protein 14	RBM14	1.39674	0.892433
Ubiquitin carboxyl-terminal hydrolase 24	USP24	1.06645	0.892768
DNA damage-regulated autophagy modulator protein 2	DRAM2	0.680346	0.892846
Promethin	TMEM159	0.859599	0.893469
Mitochondrial fission 1 protein	FIS1	0.848987	0.894216
Mitochondrial genome maintenance exonuclease 1	MGME1	1.42815	0.894453
Glycosylphosphatidylinositol anchor attachment 1 protein	GPAA1	0.520369	0.894498
Methylosome subunit pICln	CLNS1A	1.53541	0.894957
Emerin	EMD	0.811892	0.895136
Phosphotriesterase-related protein	PTER	1.49819	0.895203
Copine-1	CPNE1	1.1685	0.895237
DDRGK domain-containing protein 1	DDRGK1	0.841375	0.895237
Cold shock domain-containing protein E1	CSDE1	0.850731	0.895948
Polyribonucleotide nucleotidyltransferase 1, mitochondrial	PNPT1	0.796853	0.896051
N-alpha-acetyltransferase 10	NAA10;ARD1A	0.985558	0.896088
Prostaglandin E synthase 3	PTGES3	1.15431	0.89612
NADH dehydrogenase [ubiquinone] 1 alpha subcomplex subunit 5	NDUFA5	0.760567	0.896246
Palmitoyltransferase ZDHHC5	ZDHHC5	1.30139	0.896354
Hsp70-binding protein 1	HSPBP1	0.998577	0.896511
Proteasome inhibitor PI31 subunit	PSMF1	1.57298	0.89673
Heterogeneous nuclear ribonucleoprotein U-like protein 2	HNRNPUL2;HNRNPUL2-BSCL2	1.08636	0.896781
Lipolysis-stimulated lipoprotein receptor;Protein FAM131B	LSR;FAM131B	2.02667	0.896785
DNA damage-binding protein 1	DDB1	1.24758	0.896785
Plectin	PLEC	0.739724	0.896959
SAP domain-containing ribonucleoprotein	SARNP	1.35713	0.897269
WASH complex subunit FAM21A;WASH complex subunit FAM21B	FAM21A;FAM21B	1.10495	0.897738
ADP/ATP translocase 1	SLC25A4	0.886839	0.897786
1-acylglycerol-3-phosphate O-acyltransferase ABHD5	ABHD5	0.617514	0.898074
Conserved oligomeric Golgi complex subunit 4	COG4	0.855607	0.898225
Flotillin-1	FLOT1	0.945381	0.898272
Translocon-associated protein subunit delta	SSR4	0.835431	0.898342
C2 domain-containing protein 5	C2CD5	1.71414	0.898482
AH receptor-interacting protein	AIP	1.0857	0.898723
Nck-associated protein 1	NCKAP1	2.64315	0.89905
ELAV-like protein 1	ELAVL1	0.807052	0.899387
Histone H4	HIST1H4A	1.58835	0.899884
Rab3 GTPase-activating protein non-catalytic subunit	RAB3GAP2	0.774169	0.90036
Spermine synthase	SMS	1.25359	0.900481
Cytoplasmic dynein 1 light intermediate chain 1	DYNC1LI1	1.03581	0.900494
Sulfatase-modifying factor 2	SUMF2	0.854257	0.900971
Nucleolar protein 56	NOP56	1.09612	0.901437
Prolyl 3-hydroxylase OGFOD1	OGFOD1	1.92959	0.901788
Target of Myb protein 1	TOM1	0.763525	0.90208
Claudin-3	CLDN3	0.965429	0.902161
60S ribosomal protein L31	RPL31	0.74318	0.902228
E2/E3 hybrid ubiquitin-protein ligase UBE2O	UBE2O	1.02552	0.902691
Protein archease	ZBTB8OS	1.07511	0.902752
Protein TFG	TFG	0.818767	0.903231
39S ribosomal protein L37, mitochondrial	MRPL37	0.703686	0.903728
Annexin A11	ANXA11	1.24266	0.903933
Attractin	ATRN	0.42754	0.904114
Heat shock protein HSP 90-alpha	HSP90AA1	1.16379	0.90469
Wiskott-Aldrich syndrome protein family member 2	WASF2	1.40423	0.9049
Far upstream element-binding protein 2	KHSRP	1.39445	0.904939
Protein quaking	QKI	0.904051	0.904958
NADH dehydrogenase [ubiquinone] 1 alpha subcomplex subunit 13	NDUFA13	0.68549	0.905063
Exosome complex component RRP46	EXOSC5	1.60581	0.905299
Polyadenylate-binding protein 2	PABPN1	1.20067	0.90547
Inverted formin-2	INF2	0.640438	0.905917
Coiled-coil domain-containing protein 47	CCDC47	0.640451	0.906092
Integrator complex subunit 4	INTS4	1.49522	0.90741
Ubiquitin-like protein 4A	UBL4A	1.16119	0.907622
Nucleoporin p54	NUP54	0.899815	0.907962
Equilibrative nucleoside transporter 1	SLC29A1	1.76541	0.9084
Mitochondrial intermediate peptidase	MIPEP	0.710753	0.908568
N-alpha-acetyltransferase 15, NatA auxiliary subunit	NAA15	1.07797	0.908587
Lon protease homolog, mitochondrial	LONP1	0.796804	0.908606
Programmed cell death 6-interacting protein	PDCD6IP	0.875018	0.908808
Ubiquitin carboxyl-terminal hydrolase isozyme L3	UCHL3	1.21999	0.908887
RNA polymerase-associated protein LEO1	LEO1	1.25086	0.909256
Dihydroorotate dehydrogenase (quinone), mitochondrial	DHODH	0.630411	0.909577
SPRY domain-containing protein 4	SPRYD4	0.810795	0.909615
Serine/arginine-rich splicing factor 7	SRSF7	0.868064	0.909629
Isovaleryl-CoA dehydrogenase, mitochondrial	IVD	0.752409	0.910213
mRNA export factor	RAE1	1.00883	0.910227
Cytosol aminopeptidase	LAP3	0.81918	0.91042
ATP-dependent 6-phosphofructokinase, platelet type	PFKP	1.00918	0.910929
ATPase family AAA domain-containing protein 1	ATAD1	0.890911	0.911235
Peptidyl-prolyl cis-trans isomerase;Peptidyl-prolyl cis-trans isomerase-like 3	PPIL3	1.36069	0.911803
Sulfate transporter	SLC26A2	1.04465	0.912215
Annexin;Annexin A7	ANXA7	1.21796	0.913253
Ubiquitin-conjugating enzyme E2 N	UBE2N	1.21876	0.913387
28S ribosomal protein S34, mitochondrial	MRPS34	0.825091	0.913823
Neuroblastoma-amplified sequence	NBAS	0.812353	0.913942
Protein transport protein Sec61 subunit beta	SEC61B	0.645725	0.914106
Afadin	MLLT4	0.821123	0.914176
Protein TSSC4	TSSC4	1.0875	0.91453
Metaxin-1	MTX1	0.64112	0.914696
Heat shock protein 105 kDa	HSPH1	1.17452	0.914829
Protein S100-P	S100P	1.7305	0.915468
ELMO domain-containing protein 2	ELMOD2	0.858906	0.915482
Ubiquitin-conjugating enzyme E2 H	UBE2H	0.662109	0.915503
Golgi reassembly-stacking protein 2	GORASP2	0.462021	0.91561
Calcium-transporting ATPase type 2C member 1	ATP2C1	0.666882	0.916567
14-3-3 protein zeta/delta	YWHAZ	1.22741	0.916584
Importin subunit beta-1	KPNB1	1.01185	0.916619
14-3-3 protein beta/alpha;14-3-3 protein beta/alpha, N-terminally processed	YWHAB	1.2872	0.916721
Protein TSSC1	TSSC1	1.25966	0.91695
39S ribosomal protein L14, mitochondrial	MRPL14	0.66246	0.917271
Protein CDV3 homolog	CDV3	0.77008	0.917278
Putative ankyrin repeat domain-containing protein 20A12 pseudogene;Ankyrin repeat domain-containing protein 20B;Ankyrin repeat domain-containing protein 20A3;Ankyrin repeat domain-containing protein 20A1;Ankyrin repeat domain-containing protein 20A2;Ankyrin repeat domain-containing protein 20A4	ANKRD20A12P;ANKRD20A8P;ANKRD20A3;ANKRD20A1;ANKRD20A2;ANKRD20A4	1.3714	0.917356
GRIP and coiled-coil domain-containing protein 2	GCC2	0.71383	0.917771
PDZ domain-containing protein GIPC1	GIPC1	1.08892	0.918242
Serotransferrin	TF	0.645955	0.918273
Protein YIF1B	YIF1B	0.829057	0.918637
Translocating chain-associated membrane protein 1	TRAM1	1.12107	0.919009
Elongation factor 1-gamma	EEF1G	0.834193	0.919071
Proteasome assembly chaperone 4	PSMG4	2.91432	0.919187
L-xylulose reductase	DCXR	0.661	0.919237
Diphosphoinositol polyphosphate phosphohydrolase 1	NUDT3	1.31734	0.919389
Ras-related protein Rab-32	RAB32	0.581014	0.919701
Mitochondrial import inner membrane translocase subunit TIM14	DNAJC19	0.790948	0.920163
Protein YIPF6;Protein YIPF	YIPF6	0.673103	0.920375
Queuine tRNA-ribosyltransferase	QTRT1	1.11009	0.920458
Ubiquitin carboxyl-terminal hydrolase 47	USP47	0.990041	0.920465
39S ribosomal protein L34, mitochondrial	MRPL34	0.821854	0.92064
Stomatin-like protein 2, mitochondrial	STOML2	0.665028	0.920875
Ubiquitin thioesterase otulin	OTULIN	0.817799	0.921254
Triosephosphate isomerase	TPI1	1.00566	0.92203
Peptidyl-prolyl cis-trans isomerase FKBP1A;Peptidyl-prolyl cis-trans isomerase	FKBP1A;FKBP12-Exip2	1.36444	0.922156
Zyxin	ZYX	0.976215	0.922281
Endoplasmic reticulum resident protein 29	ERP29	0.651845	0.922488
Tether containing UBX domain for GLUT4	ASPSCR1	1.20957	0.922543
UPF0600 protein C5orf51	C5orf51	1.27988	0.923128
Ester hydrolase C11orf54	C11orf54	0.848576	0.923334
Nuclear cap-binding protein subunit 2	NCBP2	1.36914	0.923469
Proliferation-associated protein 2G4	PA2G4	0.909103	0.92347
Junctional adhesion molecule A	F11R	0.93695	0.923535
Carboxypeptidase E	CPE	0.675658	0.923766
Phenylalanine--tRNA ligase beta subunit	FARSB	1.11279	0.924094
Deoxyribonuclease-2-alpha	DNASE2	1.14997	0.924153
Suppressor of G2 allele of SKP1 homolog	SUGT1	1.28282	0.924446
Small nuclear ribonucleoprotein-associated proteins B and B;Small nuclear ribonucleoprotein-associated protein N	SNRPB;SNRPN	1.00282	0.924579
Transcription factor A, mitochondrial	TFAM	1.20736	0.924834
D-tyrosyl-tRNA(Tyr) deacylase 1	DTD1	1.58055	0.924842
Guanine nucleotide-binding protein G(i) subunit alpha-2	GNAI2	1.48457	0.925019
Bromodomain-containing protein 4	BRD4	1.43364	0.925022
PRA1 family protein 2	PRAF2	3.22842	0.925067
A-kinase anchor protein 9	AKAP9	0.937033	0.925264
Small nuclear ribonucleoprotein Sm D3	SNRPD3	1.19324	0.925648
Transmembrane emp24 domain-containing protein 5	TMED5	0.786467	0.92582
Elongation factor 1-delta	EEF1D	0.849016	0.92584
NAD(P) transhydrogenase, mitochondrial	NNT	0.837552	0.925922
Protein Hook homolog 1	HOOK1	1.00703	0.926009
Pyridoxal phosphate phosphatase	PDXP	1.51213	0.926011
Alpha-aminoadipic semialdehyde dehydrogenase	ALDH7A1	0.867118	0.926266
Protein NipSnap homolog 3A	NIPSNAP3A	0.666269	0.926735
Nucleoplasmin-3	NPM3	1.31598	0.92716
Lysosome-associated membrane glycoprotein 1	LAMP1	0.951731	0.927301
60S ribosomal protein L13	RPL13	0.64574	0.927413
Periplakin	PPL	1.46443	0.92743
Neural Wiskott-Aldrich syndrome protein	WASL	0.767848	0.927462
39S ribosomal protein L21, mitochondrial	MRPL21	0.702573	0.927624
Hydroxyacylglutathione hydrolase, mitochondrial	HAGH	0.660747	0.927625
Transmembrane channel-like protein;Transmembrane channel-like protein 7	TMC7	1.00301	0.928115
Ribonuclease UK114	HRSP12	0.730838	0.928378
Transmembrane emp24 domain-containing protein 1	TMED1	1.0136	0.928557
S-phase kinase-associated protein 1	SKP1	0.872719	0.92877
Sorting nexin-27	SNX27	0.664194	0.929149
Tyrosine-protein phosphatase non-receptor type 1;Tyrosine-protein phosphatase non-receptor type	PTPN1	2.1629	0.929371
40S ribosomal protein S8	RPS8	0.684977	0.929458
Protein crumbs homolog 3	CRB3	0.748402	0.929614
Syntenin-1	SDCBP	0.761105	0.930334
Poly(ADP-ribose) glycohydrolase ARH3	ADPRHL2	1.48407	0.930925
Cytochrome c1, heme protein, mitochondrial	CYC1	0.701938	0.931274
BTB/POZ domain-containing protein KCTD12	KCTD12	1.23152	0.931647
E3 ubiquitin-protein ligase synoviolin	SYVN1	0.740202	0.931655
DNA-directed RNA polymerase I subunit RPA1;DNA-directed RNA polymerase	POLR1A	1.32079	0.932776
Peptidyl-prolyl cis-trans isomerase FKBP10	FKBP10	0.624891	0.93283
Cytochrome b-c1 complex subunit 1, mitochondrial	UQCRC1	0.698464	0.932933
[truncated: 1,640 more rows]
