# Supplementary material for: Multiomics Analyses of HNF4α Protein Domain Function during Human Pluripotent Stem Cell Differentiation
Source: iScience. 2019 May 24;16:206–17. doi: 10.1016/j.isci.2019.05.028 (PMC6556878; doi:10.1016/j.isci.2019.05.028)
Supplement: Table S4. Gene Ontology Biological Processes for Proteomics, Related to Figure 5 [file mmc5.xlsx]

## Sheet: GOBPs for proteomics
Top 20 GOBPs for proteins down-regulated in DBD Mut only
Term	Overlap	P-value	Adjusted P-value	Old P-value	Old Adjusted P-value	Z-score	Combined Score	Genes
mitochondrial electron transport, NADH to ubiquinone (GO:0006120)	16/47	8.70432e-15	3.90476e-12	1.27347e-11	5.71278e-09	-2.73161	88.4358	NDUFA9;NDUFA7;NDUFA6;NDUFB10;NDUFB6;NDUFA12;NDUFB11;NDUFB5;NDUFB4;NDUFA2;NDUFC2;NDUFS6;NDUFS3;NDUFS1;NDUFV2;NDUFV1
mitochondrial ATP synthesis coupled proton transport (GO:0042776)	8/22	2.72101e-08	1.84946e-06	1.25151e-06	8.45933e-05	-4.97578	86.6764	ATP5B;ATP5E;ATP5A1;ATP5D;ATP5C1;ATP5H;ATP5O;ATP5J2
mitochondrial ATP synthesis coupled electron transport (GO:0042775)	23/86	5.06601e-18	3.78769e-15	2.96861e-14	2.21953e-11	-1.90034	75.6792	NDUFA9;NDUFA7;NDUFA6;NDUFB10;NDUFB6;NDUFA12;NDUFB11;NDUFB5;COX4I1;NDUFB4;NDUFA2;NDUFC2;SDHC;SDHA;COX5A;NDUFS6;NDUFS3;PMPCB;UQCRFS1;NDUFS1;UQCRC2;NDUFV2;NDUFV1
respiratory electron transport chain (GO:0022904)	29/95	3.24592e-24	7.2806e-21	5.86922e-19	1.31647e-15	-1.35974	73.541	NDUFB10;NDUFB6;NDUFA12;NDUFB11;NDUFB5;COX4I1;NDUFB4;ETFDH;ETFA;ETFB;COX5A;PMPCB;UQCRFS1;NDUFV2;NDUFV1;NDUFA9;NDUFA7;NDUFA6;NDUFA2;NDUFC2;SDHC;SDHA;SDHB;ALDH5A1;NDUFS6;NDUFS3;NDUFS1;UQCRC2;SLC25A13
secondary alcohol biosynthetic process (GO:1902653)	15/37	2.81641e-15	1.5793e-12	7.43411e-12	4.16868e-09	-2.04556	68.5331	IDI1;HMGCS1;CYP51A1;APOA1;DHCR24;MSMO1;LSS;ACAT1;SQLE;EBP;NSDHL;MVD;APOE;DHCR7;FDFT1
fatty acid beta-oxidation (GO:0006635)	20/51	1.35284e-19	1.51721e-16	3.73975e-15	4.19413e-12	-1.52615	66.3066	ACADVL;ECHS1;ECI1;ECI2;ETFDH;HSD17B4;ETFA;ETFB;ACAT1;AMACR;ACOX2;SCP2;ACOX1;ECHDC2;ACAA1;DECR2;HADH;ACADS;CRAT;DECR1
fatty acid beta-oxidation using acyl-CoA oxidase (GO:0033540)	9/16	2.69988e-11	3.7849e-09	1.39379e-08	1.64541e-06	-2.51673	61.2451	AMACR;ACOX2;SCP2;ACOX1;ECI2;HSD17B4;ACAA1;DECR2;CRAT
ATP synthesis coupled proton transport (GO:0015986)	9/28	1.25697e-08	9.39798e-07	6.28747e-07	5.03671e-05	-3.04318	55.3615	ATP5B;ATP5E;ATP5A1;ATP5D;ATP5C1;ATP5H;ATP5O;ATP5J2;ATP6V0A1
sterol biosynthetic process (GO:0016126)	15/41	1.74487e-14	6.52292e-12	2.43234e-11	9.0929e-09	-1.69287	53.6293	IDI1;HMGCS1;CYP51A1;APOA1;DHCR24;MSMO1;LSS;ACAT1;SQLE;EBP;NSDHL;MVD;APOE;DHCR7;FDFT1
cholesterol biosynthetic process (GO:0006695)	14/36	4.84074e-14	1.55111e-11	5.8754e-11	1.88265e-08	-1.7259	52.9146	IDI1;HMGCS1;CYP51A1;APOA1;DHCR24;MSMO1;LSS;SQLE;EBP;NSDHL;MVD;APOE;DHCR7;FDFT1
purine ribonucleoside triphosphate biosynthetic process (GO:0009206)	9/28	1.25697e-08	9.39798e-07	6.28747e-07	5.03671e-05	-2.89172	52.6061	ATP5B;ATP5E;ATP5A1;ATP5D;ATP5C1;ATP5H;ATP5O;ATP5J2;SLC25A13
ATP metabolic process (GO:0046034)	14/57	6.1496e-11	7.66308e-09	8.79676e-09	1.16065e-06	-2.22851	52.3969	ATP5A1;ATP5C1;AK4;ATP5H;ATP1B1;ATP5O;ATP5J2;ATP5B;ATP5E;ATP5D;ENPP1;NDUFS1;UQCRC2;SLC25A13
mitochondrial respiratory chain complex assembly (GO:0033108)	20/98	2.078e-13	4.23723e-11	1.00393e-10	2.04711e-08	-1.77066	51.7071	NDUFA9;COA3;NDUFA7;NDUFA6;NDUFB10;NDUFB6;NDUFA12;NDUFB11;NDUFB5;NDUFB4;NDUFA2;NDUFC2;SCO1;NDUFS6;LYRM7;NDUFS3;NDUFAF3;NDUFS1;NDUFV2;NDUFV1
ATP biosynthetic process (GO:0006754)	10/33	3.67058e-09	3.43047e-07	2.34056e-07	2.18745e-05	-2.47968	48.1627	ATP5B;ATP5E;ATP5A1;ATP5D;ATP5C1;ATP5H;ATP5O;ATP5J2;ATP6V0A1;SLC25A13
alpha-linolenic acid metabolic process (GO:0036109)	7/14	1.41921e-08	1.02687e-06	1.09989e-06	7.70954e-05	-2.60474	47.0691	ELOVL1;FADS2;SCP2;ACOX1;ACSL1;HSD17B4;ACAA1
mitochondrial respiratory chain complex I biogenesis (GO:0097031)	17/65	1.73657e-13	3.89512e-11	9.57229e-11	2.04711e-08	-1.57606	46.3073	NDUFA9;NDUFA7;NDUFA6;NDUFB10;NDUFB6;NDUFA12;NDUFB11;NDUFB5;NDUFB4;NDUFA2;NDUFC2;NDUFS6;NDUFS3;NDUFAF3;NDUFS1;NDUFV2;NDUFV1
NADH dehydrogenase complex assembly (GO:0010257)	17/65	1.73657e-13	3.89512e-11	9.57229e-11	2.04711e-08	-1.57167	46.1784	NDUFA9;NDUFA7;NDUFA6;NDUFB10;NDUFB6;NDUFA12;NDUFB11;NDUFB5;NDUFB4;NDUFA2;NDUFC2;NDUFS6;NDUFS3;NDUFAF3;NDUFS1;NDUFV2;NDUFV1
cargo loading into COPII-coated vesicle (GO:0090110)	7/13	7.24773e-09	6.02098e-07	7.51382e-07	5.81155e-05	-2.35568	44.1515	RAB1A;SEC13;SEC23A;SEC24A;SAR1A;MIA3;SEC31A
cristae formation (GO:0042407)	8/28	2.32611e-07	1.15943e-05	5.57943e-06	0.000284424	-2.82448	43.1408	ATP5B;ATP5E;ATP5A1;ATP5D;ATP5C1;ATP5H;ATP5O;ATP5J2
regulation of cholesterol metabolic process (GO:0090181)	13/42	1.17913e-11	1.76319e-09	2.86478e-09	4.28381e-07	-1.68905	42.5026	IDI1;ACADVL;HMGCS1;EPHX2;CYP51A1;LSS;ACACA;SQLE;FASN;MVD;APOE;DHCR7;FDFT1
Top 20 GOBPs for proteins down-regulated in SUMO Mut
Term	Overlap	P-value	Adjusted P-value	Old P-value	Old Adjusted P-value	Z-score	Combined Score	Genes
extracellular matrix organization (GO:0030198)	9/230	6.03376e-10	3.80127e-07	1.08213e-08	6.81741e-06	-1.64651	34.9529	FGA;VCAN;TTR;CDH1;LAMA1;FGG;CD47;NID1;HSPG2
regulated exocytosis (GO:0045055)	5/149	1.14417e-05	0.00144166	5.49729e-05	0.00692659	-2.2982	26.1494	FGA;RAB31;SERPINA1;PCDH7;FGG
lipoprotein metabolic process (GO:0042157)	2/7	8.13868e-05	0.00732481	0.000251733	0.0226559	-2.59055	24.3934	APOA2;APOA4
chylomicron assembly (GO:0034378)	2/11	0.000212079	0.010008	0.000541716	0.0248427	-2.66614	22.5517	APOA2;APOA4
diterpenoid metabolic process (GO:0016101)	5/63	1.59438e-07	5.02231e-05	1.0034e-06	0.000316072	-1.42173	22.2524	TTR;APOA2;APOA4;LRP2;HSPG2
retinoid metabolic process (GO:0001523)	5/76	4.11195e-07	8.63509e-05	2.40421e-06	0.000504884	-1.50408	22.1163	TTR;APOA2;APOA4;LRP2;HSPG2
chylomicron remodeling (GO:0034371)	2/10	0.000173739	0.00995049	0.000459157	0.0248427	-2.53964	21.9881	APOA2;APOA4
hydrogen peroxide catabolic process (GO:0042744)	2/15	0.000402832	0.0105743	0.00093812	0.0281436	-2.51007	19.6212	CAT;APOA4
high-density lipoprotein particle assembly (GO:0034380)	2/14	0.000349563	0.0105743	0.000829163	0.0261186	-2.43034	19.3427	APOA2;APOA4
positive regulation of cholesterol esterification (GO:0010873)	2/10	0.000173739	0.00995049	0.000459157	0.0248427	-2.22444	19.2591	APOA2;APOA4
positive regulation of vasoconstriction (GO:0045907)	2/16	0.000459797	0.0115869	0.00105359	0.030171	-2.44192	18.7654	FGA;FGG
plasminogen activation (GO:0031639)	2/13	0.000300005	0.0105002	0.000726754	0.0254364	-2.21905	18.0003	FGA;FGG
positive regulation of steroid metabolic process (GO:0045940)	2/11	0.000212079	0.010008	0.000541716	0.0248427	-2.11398	17.8812	APOA2;APOA4
positive regulation of lipid catabolic process (GO:0050996)	2/19	0.000652729	0.0123333	0.00143874	0.0312554	-2.4	17.6025	APOA2;APOA4
positive regulation of heterotypic cell-cell adhesion (GO:0034116)	2/12	0.000254172	0.010008	0.000630927	0.0248427	-2.1206	17.5533	FGA;FGG
triglyceride-rich lipoprotein particle remodeling (GO:0034370)	2/14	0.000349563	0.0105743	0.000829163	0.0261186	-2.19626	17.4796	APOA2;APOA4
regulation of cholesterol esterification (GO:0010872)	2/12	0.000254172	0.010008	0.000630927	0.0248427	-2.1046	17.4208	APOA2;APOA4
fibrinolysis (GO:0042730)	2/17	0.000520445	0.0118838	0.00117554	0.0304251	-2.26908	17.1561	FGA;FGG
regulation of exocytosis (GO:0017157)	3/52	0.000153025	0.00995049	0.000430854	0.0248427	-1.95186	17.1469	FGA;ANXA1;FGG
phospholipid efflux (GO:0033700)	2/13	0.000300005	0.0105002	0.000726754	0.0254364	-2.10615	17.0845	APOA2;APOA4
Top 20 GOBPs for proteins up-regulated in SUMO Mut
Term	Overlap	P-value	Adjusted P-value	Old P-value	Old Adjusted P-value	Z-score	Combined Score	Genes
regulation of protein localization to Cajal body (GO:1904869)	8/9	1.04325e-23	8.86761e-22	6.45449e-20	5.48632e-18	-2.95935	156.6	CCT3;CCT6A;CCT2;TCP1;CCT8;CCT7;CCT5;CCT4
positive regulation of protein localization to Cajal body (GO:1904871)	8/9	1.04325e-23	8.86761e-22	6.45449e-20	5.48632e-18	-2.90967	153.971	CCT3;CCT6A;CCT2;TCP1;CCT8;CCT7;CCT5;CCT4
positive regulation of establishment of protein localization to telomere (GO:1904851)	7/10	1.63341e-19	5.55359e-18	5.7309e-17	1.9485e-15	-2.69994	116.795	CCT6A;CCT2;TCP1;CCT8;CCT7;CCT5;CCT4
regulation of establishment of protein localization to telomere (GO:0070203)	7/11	4.48853e-19	1.27175e-17	9.37044e-17	2.65496e-15	-2.57355	108.726	CCT6A;CCT2;TCP1;CCT8;CCT7;CCT5;CCT4
positive regulation of telomerase RNA localization to Cajal body (GO:1904874)	8/16	1.48443e-20	8.41177e-19	1.94265e-18	1.10084e-16	-2.32135	105.985	CCT3;CCT6A;CCT2;TCP1;CCT8;CCT7;CCT5;CCT4
positive regulation of protein localization to chromosome, telomeric region (GO:1904816)	7/12	1.07645e-18	2.61423e-17	1.48248e-16	3.60032e-15	-2.55606	105.751	CCT6A;CCT2;TCP1;CCT8;CCT7;CCT5;CCT4
regulation of telomerase RNA localization to Cajal body (GO:1904872)	8/19	8.69906e-20	3.6971e-18	5.85106e-18	2.4867e-16	-2.13217	93.5779	CCT3;CCT6A;CCT2;TCP1;CCT8;CCT7;CCT5;CCT4
positive regulation of establishment of protein localization (GO:1904951)	7/13	2.33056e-18	4.95245e-17	2.27895e-16	4.70759e-15	-1.8643	75.6915	CCT6A;CCT2;TCP1;CCT8;CCT7;CCT5;CCT4
positive regulation of telomere maintenance via telomerase (GO:0032212)	8/33	1.58214e-17	2.98848e-16	2.49225e-16	4.70759e-15	-1.70998	66.1509	CCT3;CCT6A;CCT2;TCP1;CCT8;CCT7;CCT5;CCT4
positive regulation of protein localization to nucleus (GO:1900182)	8/43	1.64068e-16	2.5356e-15	1.64867e-15	2.54794e-14	-1.76855	64.28	CCT3;CCT6A;CCT2;TCP1;CCT8;CCT7;CCT5;CCT4
positive regulation of telomere maintenance via telomere lengthening (GO:1904358)	8/35	2.67815e-17	4.55285e-16	3.77676e-16	6.4205e-15	-1.64495	62.7693	CCT3;CCT6A;CCT2;TCP1;CCT8;CCT7;CCT5;CCT4
regulation of telomere maintenance via telomerase (GO:0032210)	8/52	8.46006e-16	1.19851e-14	6.58061e-15	9.32253e-14	-1.46741	50.928	CCT3;CCT6A;CCT2;TCP1;CCT8;CCT7;CCT5;CCT4
positive regulation of DNA biosynthetic process (GO:2000573)	8/56	1.59238e-15	2.08234e-14	1.13501e-14	1.48425e-13	-1.35704	46.2391	CCT3;CCT6A;CCT2;TCP1;CCT8;CCT7;CCT5;CCT4
protein stabilization (GO:0050821)	8/153	6.46731e-12	7.85317e-11	2.23892e-11	2.71868e-10	-1.22986	31.6865	CCT3;CCT6A;CCT2;TCP1;CCT8;CCT7;CCT5;CCT4
positive regulation of telomerase activity (GO:0051973)	3/36	1.0562e-05	0.000119702	2.00618e-05	0.000227367	-2.39848	27.4823	CCT2;TCP1;CCT4
regulation of telomerase activity (GO:0051972)	3/43	1.81553e-05	0.0001929	3.31177e-05	0.000351876	-1.87312	20.448	CCT2;TCP1;CCT4
regulation of protein depolymerization (GO:1901879)	1/7	0.00837107	0.0711541	0.0110196	0.0911094	-3.32527	15.9047	MAP1A
L-cysteine metabolic process (GO:0046439)	1/8	0.00956144	0.0738839	0.0123889	0.0911094	-2.86083	13.3029	CDO1
cellular amino acid biosynthetic process (GO:0008652)	2/29	0.000549326	0.00549326	0.000825839	0.00825839	-1.69285	12.7079	ASNS;CDO1
establishment of protein localization to chromatin (GO:0071169)	1/9	0.0107504	0.0752182	0.0137564	0.0911094	-2.67672	12.1331	LRWD1
Top 10 KEGG pathways for proteins down-regulated in both DBD Mut and SUMO Mut
Term	Overlap	P-value	Adjusted P-value	Old P-value	Old Adjusted P-value	Z-score	Combined Score	Genes
Complement and coagulation cascades_Homo sapiens_hsa04610	3/79	0.000162036	0.00551973	0.000769018	0.0260502	-1.82414	15.9205	FGA;SERPINA1;FGG
ECM-receptor interaction_Homo sapiens_hsa04512	3/82	0.000180975	0.00551973	0.000854105	0.0260502	-1.68214	14.4953	LAMA1;CD47;HSPG2
FoxO signaling pathway_Homo sapiens_hsa04068	3/133	0.00074821	0.0114102	0.0033028	0.0484338	-1.75001	12.5963	STAT3;CAT;PCK2
Pyruvate metabolism_Homo sapiens_hsa00620	2/40	0.00132633	0.0161812	0.00396998	0.0484338	-1.72204	11.4091	PC;PCK2
Citrate cycle (TCA cycle)_Homo sapiens_hsa00020	2/30	0.000745862	0.0114102	0.00231755	0.0471236	-1.5325	11.0355	PC;PCK2
Adipocytokine signaling pathway_Homo sapiens_hsa04920	2/70	0.00400543	0.0349044	0.0113261	0.0986992	-1.62317	8.96005	STAT3;PCK2
PPAR signaling pathway_Homo sapiens_hsa03320	2/69	0.00389422	0.0349044	0.0110261	0.0986992	-1.55901	8.64978	APOA2;PCK2
Insulin resistance_Homo sapiens_hsa04931	2/109	0.00945179	0.0650243	0.025693	0.174949	-1.67595	7.81251	STAT3;PCK2
Toxoplasmosis_Homo sapiens_hsa05145	2/118	0.0110027	0.0650243	0.029694	0.174949	-1.6802	7.57705	LAMA1;STAT3
Pathways in cancer_Homo sapiens_hsa05200	3/397	0.0159508	0.0718297	0.0590202	0.224485	-1.78946	7.40522	CDH1;LAMA1;STAT3
